# Supplementary material for: Transcriptome analysis of radish sprouts hypocotyls reveals the regulatory role of hydrogen-rich water in anthocyanin biosynthesis under UV-A
Source: BMC Plant Biol. 2018 Oct 11;18:227. doi: 10.1186/s12870-018-1449-4 (PMC6180623; doi:10.1186/s12870-018-1449-4)
Supplement: Supplementary file 1 — Table S1. The primers of 16 DEGs validated by qRT-PCR analysis. (XLS 33 kb) [file 12870_2018_1449_MOESM1_ESM.xls]

## Sheet: Sheet1
Table S1 The primers of 16 DEGs validated by RT-qPCR analysis
Transcript ID	Gene name	Accession	Sequence length (bp)	Primer sequence		Amplicon size(bp)	RT-qPCR efficiency	RPKM				KEGG AnnotInfo
				Forward sequence (5’-3’)	Reverse sequence (5’-3’)			W	W+HRW	UV-A	UV-A+HRW
Rsa1.0_15729.1_g00001.1	CRY1	XM_018603637	2043	GGAGATAGCAGAGCAGAGGTT	GGAATCATAGCAGTGACTTGGT	119	1.812	50.0791	48.2761	63.4809	54.7668	CRY1; cryptochrome-1; K12118 cryptochrome 1
Rsa1.0_02834.1_g00003.1	COP1	XM_018586353	2280	TGGAAGAAGCAGAGGAAGAGG	CTATTCGCAGTCAGCATCGT	88	2.01	15.3952	16.2385	20.843	22.1666	COP1; E3 ubiquitin-protein ligase COP1; K10143 E3 ubiquitin-protein ligase RFWD2 [EC:6.3.2.19]
Rsa1.0_02208.1_g00006.1	HY5	XM_018595156	755	TATCAGCACAGCAAGCAAGAG	TAAGCATCTGGTTCTCGTTCTG	135	1.931	68.3317	63.8102	47.5968	46.0779	HY5; transcription factor HY5; K16241 transcription factor HY5
Rsa1.0_03136.1_g00003.1	MYB6	XM_018619059	1034	GGTGCCGTCTCAGTTATCAAC	TGCCGCTTGTGGATGCTA	122	1.962	4.03569	4.20509	2.39654	2.45666	MYB6; transcription repressor MYB6; K09422 myb proto-oncogene protein, plant
Rsa1.0_05774.1_g00001.1	MYB7	XM_018608831	1676	TTAATTGCGGCGAGGTTACC	GGCGTTGATTGATCTGTGAGT	123	1.961	6.27355	6.73819	11.6347	11.8109	MYB7; myb domain protein 7; K09422 myb proto-oncogene protein, plant
Rsa1.0_06119.1_g00001.1	MYB75	XM_018613241	838	CTTCTTCTTCGCCTTCATAAGC	CTTGGTATTACAGCCTGGTTCA	141	1.916	1.39216	1.06572	2.22422	3.50025	PAP1; transcription factor MYB75; K16166 transcription factor MYB75
Rsa1.0_14050.1_g00002.1	MYB90	XM_018635639	678	TGACACGCTCGTTCCAGAA	CTCTCCATCCAACATCTTCCAA	91	1.988	49.0163	53.3084	349.56	466.114	MYB90; transcription factor MYB90; K09422 myb proto-oncogene protein, plant
Rsa1.0_06196.1_g00001.1	TT8	XM_018611146	1667	GGTTCTCCTGATGACGATGAC	TCCGCCTTCCTCCATTAGATT	117	1.944	44.7643	43.3486	122.783	157.083	TT8; transcription factor TT8
Rsa1.0_00959.1_g00008.1	CHS	XM_018591340	1470	TCGGACGGTGCCATAGATG	AGAGTGAGTTCCAGTCGCTTAT	148	1.835	224.477	233.222	1090.43	1352.36	TT4; chalcone synthase; K00660 chalcone synthase [EC:2.3.1.74]
Rsa1.0_00447.1_g00010.1	CHI	XM_018636123	1159	GCTTCCATCCTCTTCGCTCTC	ACTGCCTCTGCCAACAACTTA	119	1.915	96.3229	96.3829	338.855	424.427	TT5; chalcone--flavonone isomerase 1; K01859 chalcone isomerase [EC:5.5.1.6]
Rsa1.0_23167.1_g00001.1	F3H	XM_018577879	402	ATGGCTCCAGGAACTCTAACC	CCGTGCTGAACTCATTGTAGG	109	1.813	262.9	237.08	1375.75	1681.58	F3H; flavanone 3-hydroxylase; K00475 naringenin 3-dioxygenase [EC:1.14.11.9]
Rsa1.0_00058.1_g00035.1	F3'H	XM_018587404	1903	TTGTGGTTGCCGCCTCTAA	TTCTCCATCGTTGTCCATAAGG	150	1.904	11.4818	10.8589	56.3891	73.3993	TT7; Flavonoid 3'-monooxygenase; K05280 flavonoid 3'-monooxygenase [EC:1.14.13.21]
Rsa1.0_01236.1_g00008.1	DFR	XM_018599434	1422	TTCGTCCGTGCCACTGTT	GCGTCATCGTAGCTTCCTTC	131	1.827	333.535	330.18	1578.4	1897.61	DFR; dihydroflavonol-4-reductase; K13082 bifunctional dihydroflavonol 4-reductase/flavanone 4-reductase [EC:1.1.1.219 1.1.1.234]
Rsa1.0_00248.1_g00011.1	LDOX	XM_018622460	1303	ACAAGACGGTCCTCAAGTCC	CCAGTCCATAGCAGCCTTCT	109	1.818	122.616	107.706	642.18	801.682	LDOX; leucoanthocyanidin dioxygenase; K05277 leucoanthocyanidin dioxygenase [EC:1.14.11.19]
Rsa1.0_02018.1_g00005.1	UF3GT	XM_018594912	1714	GAGACGGAAGGCAAGTTCTG	GGCTCTAAGGAAGGCTTATCAA	110	1.852	98.7413	101.525	369.191	437.765	UF3GT; anthocyanidin 3-O-glucoside 2'''-O-xylosyltransferase; K17193 anthocyanidin 3-O-glucoside 2'''-O-xylosyltransferase [EC:2.4.2.51]
Rsa1.0_00047.1_g00007.1	GSTF12	XM_018588803	245	ACTAGAGCACCGAGCCATC	CGTCACATTCTTCGCCTAGC	122	1.883	25.0169	21.7344	145.408	195.552	GSTF12; glutathione S-transferase phi 12; K00799 glutathione S-transferase [EC:2.5.1.18]
Rsa1.0_00546.1_g00008.1	Actin-2	XM_018637077	1564	GAATCCACGAGACGACCTACA	GTTCCACCACTGAGCACAATG	91	1.978	258.238	255.347	160.326	156.448	ACT2; actin 2; K10355 actin, other eukaryote
Rsa1.0_00218.1_g00018.1	TEF2	XM_018589947	2289	GGAGCTAAGCCTGAGCACTT	AGGGCCGAAGCAAAGCTTAC	111	1.95	156.731	125.41	113.963	109.712	elongation factor 1B beta; K03232 elongation factor 1-beta
