# Supplementary material for: Transcriptome analysis of radish sprouts hypocotyls reveals the regulatory role of hydrogen-rich water in anthocyanin biosynthesis under UV-A
Source: BMC Plant Biol. 2018 Oct 11;18:227. doi: 10.1186/s12870-018-1449-4 (PMC6180623; doi:10.1186/s12870-018-1449-4)
Supplement: Supplementary file 2 — Table S2. The differentially expressed genes involved in anthocyanin biosynthesis-related signaling pathways. (XLS 131 kb) [file 12870_2018_1449_MOESM2_ESM.xls]

## Sheet: Sheet1
Table S2 The differentially expressed genes involved in anthocyanin biosynthesis-related signaling pathways.
Gene ID	Length	FPKM				Up-Down-Regulation		KEGG AnnotInfo	Blast nr
		W	W+HRW	UV-A	UV-A+HRW	UV-A vs W	UV-A+HRW vs UV-A
1. light signaling pathway
1.1 CRY
Rsa1.0_04159.1_g00003.1	1807	3.69166	3.84347	9.30026	8.38387	UP	FALSE	CRY3; cryptochrome DASH; K01669 deoxyribodipyrimidine photo-lyase [EC:4.1.99.3]	sp|Q84KJ5|CRYD_ARATH Cryptochrome DASH, chloroplastic/mitochondrial OS=Arabidopsis thaliana GN=CRYD PE=1 SV=2//0
Rsa1.0_15729.1_g00001.1	2043	50.0791	48.2761	63.4809	54.7668	UP	FALSE	CRY1; cryptochrome-1; K12118 cryptochrome 1	sp|Q43125|CRY1_ARATH Cryptochrome-1 OS=Arabidopsis thaliana GN=CRY1 PE=1 SV=2//0
Rsa1.0_74600.1_g00001.1	296	23.1224	17.4054	31.1218	28.9718	FALSE	FALSE	CRY1; cryptochrome-1; K12118 cryptochrome 1	sp|Q43125|CRY1_ARATH Cryptochrome-1 OS=Arabidopsis thaliana GN=CRY1 PE=1 SV=2//8.56296e-57
1.2 PHOT
Rsa1.0_00635.1_g00007.1	609	52.7106	57.53	111.093	107.308	UP	FALSE	PHOT1; phototropin 1; K08282 non-specific serine/threonine protein kinase [EC:2.7.11.1]	sp|P93025|PHOT2_ARATH Phototropin-2 OS=Arabidopsis thaliana GN=PHOT2 PE=1 SV=2//2.96618e-76
Rsa1.0_01303.1_g00009.1	2869	60.778	62.941	75.91	70.3518	UP	FALSE	PHOT2; phototropin 2	sp|P93025|PHOT2_ARATH Phototropin-2 OS=Arabidopsis thaliana GN=PHOT2 PE=1 SV=2//0
Rsa1.0_02991.1_g00010.1	846	1.97379	1.47702	9.88217	7.94237	UP	FALSE	PHOT2; phototropin 2	sp|P93025|PHOT2_ARATH Phototropin-2 OS=Arabidopsis thaliana GN=PHOT2 PE=1 SV=2//4.00284e-30
Rsa1.0_08201.1_g00003.1	1774	2.87872	2.09975	11.4821	12.1641	UP	FALSE	PHOT2; phototropin 2	sp|P93025|PHOT2_ARATH Phototropin-2 OS=Arabidopsis thaliana GN=PHOT2 PE=1 SV=2//3.88111e-28
Rsa1.0_09150.1_g00001.1	1805	28.0074	24.21	65.089	56.3265	UP	FALSE	PHOT2; phototropin 2	sp|P93025|PHOT2_ARATH Phototropin-2 OS=Arabidopsis thaliana GN=PHOT2 PE=1 SV=2//3.36316e-06
Rsa1.0_19780.1_g00001.1	680	23.9507	22.054	51.0168	46.6025	UP	FALSE	PHOT1; phototropin 1; K08282 non-specific serine/threonine protein kinase [EC:2.7.11.1]	sp|P93025|PHOT2_ARATH Phototropin-2 OS=Arabidopsis thaliana GN=PHOT2 PE=1 SV=2//4.4731e-126
Rsa1.0_29169.1_g00001.1	357	32.7692	34.5809	77.4303	74.13	UP	FALSE	PHOT1; phototropin 1; K08282 non-specific serine/threonine protein kinase [EC:2.7.11.1]	sp|P93025|PHOT2_ARATH Phototropin-2 OS=Arabidopsis thaliana GN=PHOT2 PE=1 SV=2//2.22296e-65
Rsa1.0_51768.1_g00001.1	296	1.61409	3.31641	11.5349	12.9841	UP	FALSE	PHOT1; phototropin 1; K08282 non-specific serine/threonine protein kinase [EC:2.7.11.1]	sp|P93025|PHOT2_ARATH Phototropin-2 OS=Arabidopsis thaliana GN=PHOT2 PE=1 SV=2//2.37593e-37
1.3 COP1
Rsa1.0_00630.1_g00023.1	3479	49.6318	49.879	39.6358	42.139	DOWN	FALSE	CIP7; COP1-interacting protein 7	-//-
Rsa1.0_02834.1_g00003.1	2280	15.3952	16.2385	20.843	22.1666	UP	FALSE	COP1; E3 ubiquitin-protein ligase COP1; K10143 E3 ubiquitin-protein ligase RFWD2 [EC:6.3.2.19]	sp|P43254|COP1_ARATH E3 ubiquitin-protein ligase COP1 OS=Arabidopsis thaliana GN=COP1 PE=1 SV=2//0
1.4 HY5
Rsa1.0_00195.1_g00004.1	581	17.1948	19.01	40.7784	38.8788	UP	FALSE	HYH; transcription factor HY5-like protein	sp|Q8W191|HYH_ARATH Transcription factor HY5-like OS=Arabidopsis thaliana GN=HYH PE=1 SV=1//1.76267e-47
Rsa1.0_02208.1_g00006.1	755	68.3317	63.8102	47.5968	46.0779	FALSE	FALSE	HY5; transcription factor HY5; K16241 transcription factor HY5	sp|O24646|HY5_ARATH Transcription factor HY5 OS=Arabidopsis thaliana GN=HY5 PE=1 SV=1//2.2069e-59
Rsa1.0_12036.1_g00001.1	376	6.0281	9.75981	26.1479	27.0735	UP	FALSE	HYH; transcription factor HY5-like protein	sp|Q8W191|HYH_ARATH Transcription factor HY5-like OS=Arabidopsis thaliana GN=HYH PE=1 SV=1//9.7921e-38
2. plant hormones signalling
2.1 auxin
Rsa1.0_00006.1_g00028.1	920	6.08635	11.0044	5.49684	6.26878	FALSE	FALSE	protein SMALL AUXIN UPREGULATED 64	sp|Q0V7Z5|SAU64_ARATH Auxin-responsive protein SAUR64 OS=Arabidopsis thaliana GN=SAUR64 PE=2 SV=1//2.87182e-67
Rsa1.0_00014.1_g00017.1	847	4.67378	4.04144	2.02477	2.26087	DOWN	FALSE	SAUR-like auxin-responsive protein; K14488 SAUR family protein	sp|P33081|AX15A_SOYBN Auxin-induced protein 15A OS=Glycine max PE=2 SV=1//9.75801e-15
Rsa1.0_00019.1_g00012.1	531	60.5429	67.7089	42.3913	42.7452	DOWN	FALSE	SAUR-like auxin-responsive protein; K14488 SAUR family protein	sp|P33081|AX15A_SOYBN Auxin-induced protein 15A OS=Glycine max PE=2 SV=1//2.77138e-21
Rsa1.0_00052.1_g00025.1	882	94.8472	128.686	86.222	90.7808	FALSE	FALSE	IAA2; auxin-responsive protein IAA2; K14484 auxin-responsive protein IAA	sp|P49678|IAA2_ARATH Auxin-responsive protein IAA2 OS=Arabidopsis thaliana GN=IAA2 PE=1 SV=3//2.31275e-94
Rsa1.0_00060.1_g00022.1	979	34.591	36.5284	19.045	16.1026	DOWN	FALSE	SAUR-like auxin-responsive protein family	-//-
Rsa1.0_00103.1_g00004.1	920	2.00111	3.01387	0.749971	1.09728	DOWN	FALSE	SAUR-like auxin-responsive protein; K14488 SAUR family protein	sp|O22150|SAU36_ARATH Auxin-responsive protein SAUR36 OS=Arabidopsis thaliana GN=SAUR36 PE=2 SV=1//6.83856e-26
Rsa1.0_00117.1_g00028.1	1205	827.48	865.954	679.505	695.515	DOWN	FALSE	IAA7; auxin-responsive protein IAA7; K14484 auxin-responsive protein IAA	sp|Q38825|IAA7_ARATH Auxin-responsive protein IAA7 OS=Arabidopsis thaliana GN=IAA7 PE=1 SV=1//1.34355e-139
Rsa1.0_00129.1_g00010.1	1848	23.8504	22.4592	16.6877	11.1205	DOWN	FALSE	LAX1; auxin transporter-like protein 1; K13946 auxin influx carrier (AUX1 LAX family)	sp|Q9LFB2|LAX1_ARATH Auxin transporter-like protein 1 OS=Arabidopsis thaliana GN=LAX1 PE=2 SV=1//0
Rsa1.0_00132.1_g00008.1	970	409.843	449.355	265.167	275.806	DOWN	FALSE	dormancy/auxin associated protein	-//-
Rsa1.0_00135.1_g00017.1	893	5.89975	6.10247	0.434002	0.284287	DOWN	FALSE	IAA6; indole-3-acetic acid 6; K14484 auxin-responsive protein IAA	sp|Q38824|IAA6_ARATH Auxin-responsive protein IAA6 OS=Arabidopsis thaliana GN=IAA6 PE=1 SV=2//7.80373e-94
Rsa1.0_00139.1_g00043.1	755	46.845	43.9378	27.9588	27.1918	DOWN	FALSE	SAUR-like auxin-responsive protein family	-//-
Rsa1.0_00148.1_g00007.1	2010	19.059	18.289	14.2789	15.1874	DOWN	FALSE	AXR4; protein auxin RESPONSE 4	sp|Q9FZ33|AXR4_ARATH Protein AUXIN RESPONSE 4 OS=Arabidopsis thaliana GN=AXR4 PE=2 SV=1//0
Rsa1.0_00149.1_g00026.1	1433	45.3088	45.7053	27.6901	28.8869	DOWN	FALSE	auxin efflux carrier family protein	sp|O14197|YDQ4_SCHPO Uncharacterized transporter C5D6.04 OS=Schizosaccharomyces pombe (strain 972 / ATCC 24843) GN=SPAC5D6.04 PE=3 SV=1//3.32059e-07
Rsa1.0_00153.1_g00018.1	690	4.94753	3.8963	0.782789	0.649572	DOWN	FALSE	SAUR-like auxin-responsive family protein	-//-
Rsa1.0_00158.1_g00017.1	668	0.399945	2.36182	0.496226	0.496885	FALSE	FALSE	SAUR-like auxin-responsive protein; K14488 SAUR family protein	sp|Q9SGU2|SAU71_ARATH Auxin-responsive protein SAUR71 OS=Arabidopsis thaliana GN=SAUR71 PE=2 SV=1//3.56059e-12
Rsa1.0_00202.1_g00005.1	2680	16.7173	16.3058	13.0979	13.1576	DOWN	FALSE	AFB2; auxin signaling F-box 2	sp|Q9LW29|AFB2_ARATH Protein AUXIN SIGNALING F-BOX 2 OS=Arabidopsis thaliana GN=AFB2 PE=1 SV=1//0
Rsa1.0_00207.1_g00008.1	2122	4.26403	2.9757	6.79278	9.11679	UP	FALSE	DFL1; indole-3-acetic acid-amido synthetase GH3.6; K14487 auxin responsive GH3 gene family	sp|Q9LSQ4|GH36_ARATH Indole-3-acetic acid-amido synthetase GH3.6 OS=Arabidopsis thaliana GN=GH3.6 PE=1 SV=1//0
Rsa1.0_00211.1_g00041.1	714	70.7177	75.2831	31.3912	31.7132	DOWN	FALSE	SAUR-like auxin-responsive protein; K14488 SAUR family protein	sp|P33081|AX15A_SOYBN Auxin-induced protein 15A OS=Glycine max PE=2 SV=1//1.81823e-19
Rsa1.0_00237.1_g00005.1	2012	0.753924	0.961114	0.190773	0.089156	DOWN	FALSE	auxin-responsive GH3 family protein; K14487 auxin responsive GH3 gene family	sp|Q9LYU4|GH312_ARATH 4-substituted benzoates-glutamate ligase GH3.12 OS=Arabidopsis thaliana GN=GH3.12 PE=1 SV=1//0
Rsa1.0_00239.1_g00014.1	1580	16.6787	14.6235	25.7718	24.7112	UP	FALSE	PAP1; phytochrome-associated protein 1; K14484 auxin-responsive protein IAA	sp|Q8LAL2|IAA26_ARATH Auxin-responsive protein IAA26 OS=Arabidopsis thaliana GN=IAA26 PE=1 SV=2//4.10686e-124
Rsa1.0_00244.1_g00002.1	4200	8.19183	8.90845	4.03638	3.42442	DOWN	FALSE	ABCB4; auxin efflux transmembrane transporter MDR4; K05658 ATP-binding cassette, subfamily B (MDR/TAP), member 1 [EC:3.6.3.44]	sp|O80725|AB4B_ARATH ABC transporter B family member 4 OS=Arabidopsis thaliana GN=ABCB4 PE=1 SV=1//0
Rsa1.0_00246.1_g00019.1	1503	17.1432	20.9833	17.5326	16.7075	FALSE	FALSE	putative auxin-responsive protein	sp|Q8VYH6|B651B_ARATH Cytochrome b561 and DOMON domain-containing protein At4g17280 OS=Arabidopsis thaliana GN=At4g17280 PE=2 SV=1//0
Rsa1.0_00262.1_g00017.1	972	96.704	110.843	35.3208	33.1137	DOWN	FALSE	AXR3; auxin-responsive protein IAA17; K14484 auxin-responsive protein IAA	sp|P93830|IAA17_ARATH Auxin-responsive protein IAA17 OS=Arabidopsis thaliana GN=IAA17 PE=1 SV=2//2.97852e-133
Rsa1.0_00262.1_g00019.1	1107	32.8011	30.3636	17.1816	20.6527	DOWN	FALSE	SHY2; auxin-responsive protein IAA3; K14484 auxin-responsive protein IAA	sp|Q38822|IAA3_ARATH Auxin-responsive protein IAA3 OS=Arabidopsis thaliana GN=IAA3 PE=1 SV=1//9.38728e-101
Rsa1.0_00281.1_g00007.1	653	14.9265	21.9559	6.64471	4.69856	DOWN	FALSE	SAUR-like auxin-responsive protein; K14488 SAUR family protein	sp|P32295|ARG7_VIGRR Indole-3-acetic acid-induced protein ARG7 OS=Vigna radiata var. radiata GN=ARG7 PE=2 SV=1//3.70239e-20
Rsa1.0_00281.1_g00008.1	547	27.2127	25.4813	11.2143	6.74558	DOWN	FALSE	SAUR-like auxin-responsive protein; K14488 SAUR family protein	sp|P33080|AX10A_SOYBN Auxin-induced protein X10A OS=Glycine max PE=2 SV=1//2.46447e-26
Rsa1.0_00281.1_g00010.1	665	3.62915	3.49767	0.924873	0.6771	DOWN	FALSE	SAUR-like auxin-responsive protein; K14488 SAUR family protein	sp|Q9FJG0|SAU20_ARATH Auxin-responsive protein SAUR20 OS=Arabidopsis thaliana GN=SAUR20 PE=2 SV=1//5.35222e-26
Rsa1.0_00281.1_g00011.1	573	6.27108	6.3407	2.5976	2.07221	DOWN	FALSE	SAUR-like auxin-responsive protein; K14488 SAUR family protein	sp|Q9FJG0|SAU20_ARATH Auxin-responsive protein SAUR20 OS=Arabidopsis thaliana GN=SAUR20 PE=2 SV=1//6.16575e-26
Rsa1.0_00322.1_g00021.1	2082	1.24313	1.34353	0.40606	0.381643	DOWN	FALSE	EIR1; auxin efflux carrier component 2; K13947 auxin efflux carrier family	sp|Q9LU77|PIN2_ARATH Auxin efflux carrier component 2 OS=Arabidopsis thaliana GN=PIN2 PE=1 SV=2//0
Rsa1.0_00328.1_g00005.1	2254	56.0663	49.3425	33.601	31.9339	DOWN	FALSE	AUX1; auxin transporter protein 1; K13946 auxin influx carrier (AUX1 LAX family)	sp|Q96247|AUX1_ARATH Auxin transporter protein 1 OS=Arabidopsis thaliana GN=AUX1 PE=1 SV=1//0
Rsa1.0_00351.1_g00002.1	1123	244.488	283.638	134.662	137.573	DOWN	FALSE	ATAUX2-11; auxin-responsive protein IAA4; K14484 auxin-responsive protein IAA	sp|P33077|IAA4_ARATH Auxin-responsive protein IAA4 OS=Arabidopsis thaliana GN=IAA4 PE=1 SV=2//1.1851e-112
Rsa1.0_00418.1_g00002.1	1046	72.1362	74.0757	23.8116	20.8764	DOWN	FALSE	LAX2; like AUXIN RESISTANT 2; K13946 auxin influx carrier (AUX1 LAX family)	sp|Q9S836|LAX2_ARATH Auxin transporter-like protein 2 OS=Arabidopsis thaliana GN=LAX2 PE=2 SV=1//0
Rsa1.0_00418.1_g00014.1	659	48.648	36.8322	24.1686	22.9325	DOWN	FALSE	SAUR-like auxin-responsive protein; K14488 SAUR family protein	sp|P33080|AX10A_SOYBN Auxin-induced protein X10A OS=Glycine max PE=2 SV=1//9.33554e-21
Rsa1.0_00464.1_g00019.1	547	17.7283	17.3816	6.05475	8.08376	DOWN	FALSE	SAUR-like auxin-responsive protein; K14488 SAUR family protein	sp|Q9FJG0|SAU20_ARATH Auxin-responsive protein SAUR20 OS=Arabidopsis thaliana GN=SAUR20 PE=2 SV=1//8.88644e-26
Rsa1.0_00519.1_g00011.1	3475	21.0722	20.7085	33.7333	34.0613	UP	FALSE	ARF6; auxin response factor 6	sp|Q9ZTX8|ARFF_ARATH Auxin response factor 6 OS=Arabidopsis thaliana GN=ARF6 PE=1 SV=2//0
Rsa1.0_00543.1_g00001.1	662	2.63813	2.16264	0.924865	0.406077	DOWN	FALSE	SAUR-like auxin-responsive family protein	-//-
Rsa1.0_00611.1_g00011.1	602	10.1781	12.1582	4.08524	4.2676	DOWN	FALSE	SAUR-like auxin-responsive protein; K14488 SAUR family protein	sp|P32295|ARG7_VIGRR Indole-3-acetic acid-induced protein ARG7 OS=Vigna radiata var. radiata GN=ARG7 PE=2 SV=1//1.50233e-18
Rsa1.0_00614.1_g00004.1	1355	110.953	102.714	74.9009	76.2637	DOWN	FALSE	IAA8; auxin-responsive protein IAA8; K14484 auxin-responsive protein IAA	sp|Q38826|IAA8_ARATH Auxin-responsive protein IAA8 OS=Arabidopsis thaliana GN=IAA8 PE=1 SV=1//3.78138e-157
Rsa1.0_00683.1_g00002.1	508	15.4133	24.1553	14.7969	15.3371	FALSE	FALSE	SAUR-like auxin-responsive protein; K14488 SAUR family protein	sp|Q9FJF9|SAU21_ARATH Auxin-responsive protein SAUR21 OS=Arabidopsis thaliana GN=SAUR21 PE=2 SV=1//5.23476e-52
Rsa1.0_00683.1_g00005.1	525	39.7562	54.4481	37.366	37.5908	FALSE	FALSE	SAUR-like auxin-responsive protein; K14488 SAUR family protein	sp|Q9FJF7|SAU22_ARATH Auxin-responsive protein SAUR22 OS=Arabidopsis thaliana GN=SAUR22 PE=2 SV=1//2.37703e-42
Rsa1.0_00697.1_g00004.1	2490	0.207259	0.323173	0.122954	0.0544243	FALSE	FALSE	ARF9; auxin response factor 9	sp|Q9XED8|ARFI_ARATH Auxin response factor 9 OS=Arabidopsis thaliana GN=ARF9 PE=1 SV=1//0
Rsa1.0_00948.1_g00004.1	2650	17.3303	17.4856	21.9025	24.6181	FALSE	FALSE	ETT; auxin response transcription factor 3; K14486 auxin response factor	sp|O23661|ARFC_ARATH Auxin response factor 3 OS=Arabidopsis thaliana GN=ARF3 PE=1 SV=2//0
Rsa1.0_00948.1_g00008.1	760	829.725	862.354	450.878	431.296	DOWN	FALSE	dormancy/auxin associated protein	sp|Q05349|12KD_FRAAN Auxin-repressed 12.5 kDa protein OS=Fragaria ananassa PE=2 SV=1//1.04373e-28
Rsa1.0_00975.1_g00003.1	1549	21.8299	20.602	29.4037	28.1939	UP	FALSE	putative auxin-responsive protein	sp|Q9SV71|B561O_ARATH Cytochrome b561 and DOMON domain-containing protein At4g12980 OS=Arabidopsis thaliana GN=At4g12980 PE=2 SV=1//0
Rsa1.0_00997.1_g00002.1	652	4.04845	5.07286	1.88946	1.58042	FALSE	FALSE	SAUR-like auxin-responsive protein; K14488 SAUR family protein	sp|Q9FJF9|SAU21_ARATH Auxin-responsive protein SAUR21 OS=Arabidopsis thaliana GN=SAUR21 PE=2 SV=1//5.22609e-17
Rsa1.0_01044.1_g00007.1	848	113.363	134.931	70.6639	80.5401	DOWN	FALSE	IAA2; auxin-responsive protein IAA2; K14484 auxin-responsive protein IAA	sp|P49678|IAA2_ARATH Auxin-responsive protein IAA2 OS=Arabidopsis thaliana GN=IAA2 PE=1 SV=3//9.03906e-96
Rsa1.0_01146.1_g00006.1	993	192.198	213.954	143.546	152.618	DOWN	FALSE	IAA16; auxin-responsive protein IAA16; K14484 auxin-responsive protein IAA	sp|O24407|IAA16_ARATH Auxin-responsive protein IAA16 OS=Arabidopsis thaliana GN=IAA16 PE=1 SV=1//1.26516e-142
Rsa1.0_01196.1_g00014.1	1377	0.0495674	0.475304	0.242707	0.0703839	FALSE	FALSE	auxin efflux carrier family protein; K07088	sp|P38355|YB8B_YEAST Uncharacterized transporter YBR287W OS=Saccharomyces cerevisiae (strain ATCC 204508 / S288c) GN=YBR287W PE=1 SV=1//2.28014e-15
Rsa1.0_01277.1_g00007.1	689	4.96133	4.89073	8.93225	8.78117	UP	FALSE	SAUR-like auxin-responsive protein; K14488 SAUR family protein	sp|Q9LTV3|SAU72_ARATH Auxin-responsive protein SAUR72 OS=Arabidopsis thaliana GN=SAUR72 PE=2 SV=1//2.80364e-80
Rsa1.0_01386.1_g00003.1	888	121.551	120.007	59.905	73.6876	DOWN	FALSE	IAA19; auxin-responsive protein IAA19; K14484 auxin-responsive protein IAA	sp|O24409|IAA19_ARATH Auxin-responsive protein IAA19 OS=Arabidopsis thaliana GN=IAA19 PE=1 SV=2//2.84113e-108
Rsa1.0_01447.1_g00005.1	780	13.7266	11.9181	6.52621	5.99064	DOWN	FALSE	SAUR-like auxin-responsive protein; K14488 SAUR family protein	sp|P33083|AX6B_SOYBN Auxin-induced protein 6B OS=Glycine max PE=2 SV=1//4.08512e-14
Rsa1.0_01449.1_g00009.1	1858	17.9764	15.7849	10.4674	13.3502	DOWN	FALSE	LAX2; like AUXIN RESISTANT 2; K13946 auxin influx carrier (AUX1 LAX family)	sp|Q9S836|LAX2_ARATH Auxin transporter-like protein 2 OS=Arabidopsis thaliana GN=LAX2 PE=2 SV=1//0
Rsa1.0_01462.1_g00008.1	2341	114.499	110.31	76.5365	78.2643	DOWN	FALSE	AUX1; auxin transporter protein 1; K13946 auxin influx carrier (AUX1 LAX family)	sp|Q96247|AUX1_ARATH Auxin transporter protein 1 OS=Arabidopsis thaliana GN=AUX1 PE=1 SV=1//0
Rsa1.0_01472.1_g00008.1	2014	15.0645	18.1863	7.79411	10.1017	FALSE	FALSE	BRU6; indole-3-acetic acid-amido synthetase GH3.2; K14487 auxin responsive GH3 gene family	sp|O22190|GH33_ARATH Indole-3-acetic acid-amido synthetase GH3.3 OS=Arabidopsis thaliana GN=GH3.3 PE=1 SV=1//0
Rsa1.0_01515.1_g00002.1	535	5.25457	4.00143	1.42625	1.54015	DOWN	FALSE	SAUR-like auxin-responsive protein; K14488 SAUR family protein	sp|Q9FJG0|SAU20_ARATH Auxin-responsive protein SAUR20 OS=Arabidopsis thaliana GN=SAUR20 PE=2 SV=1//2.23121e-46
Rsa1.0_01515.1_g00007.1	488	12.1795	10.4825	7.07471	7.53879	DOWN	FALSE	SAUR-like auxin-responsive protein; K14488 SAUR family protein	sp|Q9FJG0|SAU20_ARATH Auxin-responsive protein SAUR20 OS=Arabidopsis thaliana GN=SAUR20 PE=2 SV=1//1.73422e-41
Rsa1.0_01515.1_g00008.1	460	28.2616	30.5009	18.6923	23.8245	DOWN	FALSE	SAUR-like auxin-responsive protein; K14488 SAUR family protein	sp|Q9FJG0|SAU20_ARATH Auxin-responsive protein SAUR20 OS=Arabidopsis thaliana GN=SAUR20 PE=2 SV=1//3.35391e-25
Rsa1.0_01603.1_g00005.1	823	119.304	158.189	102.671	108.122	FALSE	FALSE	IAA19; auxin-responsive protein IAA19; K14484 auxin-responsive protein IAA	sp|O24409|IAA19_ARATH Auxin-responsive protein IAA19 OS=Arabidopsis thaliana GN=IAA19 PE=1 SV=2//2.39765e-124
Rsa1.0_01732.1_g00004.1	1425	2.89188	2.61422	5.71354	7.00837	UP	FALSE	PIN5; auxin transporter PIN5; K13947 auxin efflux carrier family	sp|Q9FFD0|PIN8_ARATH Putative auxin efflux carrier component 8 OS=Arabidopsis thaliana GN=PIN8 PE=3 SV=2//0
Rsa1.0_01882.1_g00004.1	3115	33.12	29.9151	39.0654	39.4051	FALSE	FALSE	ARF8; auxin response factor 8	sp|Q9FGV1|ARFH_ARATH Auxin response factor 8 OS=Arabidopsis thaliana GN=ARF8 PE=2 SV=2//0
Rsa1.0_01887.1_g00001.1	597	35.1369	31.4731	16.2505	19.8025	DOWN	FALSE	SAUR-like auxin-responsive protein; K14488 SAUR family protein	sp|P32295|ARG7_VIGRR Indole-3-acetic acid-induced protein ARG7 OS=Vigna radiata var. radiata GN=ARG7 PE=2 SV=1//3.70714e-26
Rsa1.0_01887.1_g00003.1	701	16.5784	17.0529	5.1989	4.38698	DOWN	FALSE	SAUR-like auxin-responsive protein; K14488 SAUR family protein	sp|P33081|AX15A_SOYBN Auxin-induced protein 15A OS=Glycine max PE=2 SV=1//8.83941e-21
Rsa1.0_01975.1_g00003.1	468	11.041	13.6227	9.27653	6.99152	FALSE	FALSE	SAUR-like auxin-responsive protein; K14488 SAUR family protein	sp|Q9FJG0|SAU20_ARATH Auxin-responsive protein SAUR20 OS=Arabidopsis thaliana GN=SAUR20 PE=2 SV=1//1.91863e-51
Rsa1.0_02004.1_g00005.1	1741	39.5734	37.4112	30.1153	28.5868	DOWN	FALSE	auxin efflux carrier family protein	-//-
Rsa1.0_02026.1_g00005.1	476	2.62314	2.12641	0.485654	0.31866	DOWN	FALSE	SAUR-like auxin-responsive protein; K14488 SAUR family protein	sp|Q9FJF9|SAU21_ARATH Auxin-responsive protein SAUR21 OS=Arabidopsis thaliana GN=SAUR21 PE=2 SV=1//5.52723e-16
Rsa1.0_02155.1_g00007.1	1118	340.898	336.032	160.221	172.089	DOWN	FALSE	AXR3; auxin-responsive protein IAA17; K14484 auxin-responsive protein IAA	sp|P93830|IAA17_ARATH Auxin-responsive protein IAA17 OS=Arabidopsis thaliana GN=IAA17 PE=1 SV=2//1.95951e-128
Rsa1.0_02270.1_g00003.1	2364	1.60528	2.25519	0.917653	0.814144	FALSE	FALSE	GH3.17; indole-3-acetic acid-amido synthetase GH3.17; K14487 auxin responsive GH3 gene family	sp|Q9FZ87|GH317_ARATH Indole-3-acetic acid-amido synthetase GH3.17 OS=Arabidopsis thaliana GN=GH3.17 PE=1 SV=1//0
Rsa1.0_02297.1_g00011.1	2120	32.8272	24.2078	33.3375	40.9298	FALSE	FALSE	DFL1; indole-3-acetic acid-amido synthetase GH3.6; K14487 auxin responsive GH3 gene family	sp|Q9LSQ4|GH36_ARATH Indole-3-acetic acid-amido synthetase GH3.6 OS=Arabidopsis thaliana GN=GH3.6 PE=1 SV=1//0
Rsa1.0_02398.1_g00002.1	695	857.601	719.491	571.288	324.509	DOWN	DOWN	dormancy/auxin associated protein	sp|Q05349|12KD_FRAAN Auxin-repressed 12.5 kDa protein OS=Fragaria ananassa PE=2 SV=1//1.29423e-28
Rsa1.0_02513.1_g00004.1	1028	23.4565	24.2118	34.0046	31.5254	UP	FALSE	AIR12; auxin-induced in root cultures protein 12	sp|Q94BT2|AIR12_ARATH Auxin-induced in root cultures protein 12 OS=Arabidopsis thaliana GN=AIR12 PE=1 SV=3//6.003e-80
Rsa1.0_02695.1_g00002.1	2092	7.36812	6.04048	7.71804	10.5629	FALSE	FALSE	DFL2; auxin-responsive GH3 family protein; K14487 auxin responsive GH3 gene family	sp|Q6I581|GH35_ORYSJ Probable indole-3-acetic acid-amido synthetase GH3.5 OS=Oryza sativa subsp. japonica GN=GH3.5 PE=2 SV=1//0
Rsa1.0_02796.1_g00002.1	2416	15.1867	10.4773	15.9209	17.8371	FALSE	FALSE	ARF18; auxin response factor 18	sp|Q9C5W9|ARFR_ARATH Auxin response factor 18 OS=Arabidopsis thaliana GN=ARF18 PE=2 SV=1//0
Rsa1.0_02836.1_g00001.1	711	3.19196	2.56087	0.106654	0.0320506	DOWN	FALSE	SAUR-like auxin-responsive protein; K14488 SAUR family protein	sp|P32295|ARG7_VIGRR Indole-3-acetic acid-induced protein ARG7 OS=Vigna radiata var. radiata GN=ARG7 PE=2 SV=1//6.20743e-18
Rsa1.0_02992.1_g00004.1	2329	44.9318	55.1013	43.4451	44.3722	FALSE	FALSE	ARF10; auxin response factor 10	sp|Q9SKN5|ARFJ_ARATH Auxin response factor 10 OS=Arabidopsis thaliana GN=ARF10 PE=2 SV=1//0
Rsa1.0_03113.1_g00003.1	3612	13.8423	14.0691	22.3305	23.5301	UP	FALSE	ARF6; auxin response factor 6	sp|Q9ZTX8|ARFF_ARATH Auxin response factor 6 OS=Arabidopsis thaliana GN=ARF6 PE=1 SV=2//0
Rsa1.0_03135.1_g00003.1	1004	16.0644	18.1949	11.2894	10.3986	DOWN	FALSE	small auxin up RNA 19; K14488 SAUR family protein	sp|Q9FJG1|SAU19_ARATH Auxin-responsive protein SAUR19 OS=Arabidopsis thaliana GN=SAUR19 PE=2 SV=1//1.5974e-42
Rsa1.0_03306.1_g00001.1	942	11.1546	11.4489	5.47698	5.92351	DOWN	FALSE	auxin-responsive GH3 family protein; K14487 auxin responsive GH3 gene family	sp|Q9LYU4|GH312_ARATH 4-substituted benzoates-glutamate ligase GH3.12 OS=Arabidopsis thaliana GN=GH3.12 PE=1 SV=1//1.29618e-65
Rsa1.0_03348.1_g00001.1	1005	27.1151	32.1829	16.2559	21.1401	DOWN	FALSE	IAA2; auxin-responsive protein IAA2; K14484 auxin-responsive protein IAA	sp|P49678|IAA2_ARATH Auxin-responsive protein IAA2 OS=Arabidopsis thaliana GN=IAA2 PE=1 SV=3//2.25195e-78
Rsa1.0_03546.1_g00001.1	2243	0.625046	0.982537	0.298423	0.17087	FALSE	FALSE	GH3.1; putative indole-3-acetic acid-amido synthetase GH3.1; K14487 auxin responsive GH3 gene family	sp|O82333|GH31_ARATH Probable indole-3-acetic acid-amido synthetase GH3.1 OS=Arabidopsis thaliana GN=GH3.1 PE=2 SV=1//0
Rsa1.0_03773.1_g00003.1	1920	0.517633	0.248052	0.812791	1.18512	FALSE	FALSE	auxin-responsive GH3 family protein; K14487 auxin responsive GH3 gene family	sp|Q9LYU4|GH312_ARATH 4-substituted benzoates-glutamate ligase GH3.12 OS=Arabidopsis thaliana GN=GH3.12 PE=1 SV=1//0
Rsa1.0_03867.1_g00001.1	766	11.5734	16.1324	27.927	35.9735	FALSE	FALSE	AIR1; auxin-Induced in Root cultures 1	sp|Q9S7I2|AIR1_ARATH Putative lipid-binding protein AIR1 OS=Arabidopsis thaliana GN=AIR1 PE=2 SV=1//1.05654e-24
Rsa1.0_04437.1_g00001.1	774	38.6377	34.3584	18.9259	18.8174	DOWN	FALSE	SAUR-like auxin-responsive protein; K14488 SAUR family protein	sp|P33081|AX15A_SOYBN Auxin-induced protein 15A OS=Glycine max PE=2 SV=1//7.83358e-21
Rsa1.0_04527.1_g00007.1	778	6.80349	10.4241	5.61863	5.7176	FALSE	FALSE	SAUR-like auxin-responsive protein; K14488 SAUR family protein	sp|Q9FJF9|SAU21_ARATH Auxin-responsive protein SAUR21 OS=Arabidopsis thaliana GN=SAUR21 PE=2 SV=1//2.1867e-47
Rsa1.0_05467.1_g00001.1	4849	8.86657	7.75409	6.92207	7.27715	DOWN	FALSE	AUL1; auxin-like 1 protein	sp|Q9FWS1|AUL1_ARATH Auxilin-like protein 1 OS=Arabidopsis thaliana GN=AUL1 PE=2 SV=2//0
Rsa1.0_05596.1_g00001.1	1264	16.8903	16.3315	27.281	26.1042	UP	FALSE	PAP1; phytochrome-associated protein 1; K14484 auxin-responsive protein IAA	sp|Q8LAL2|IAA26_ARATH Auxin-responsive protein IAA26 OS=Arabidopsis thaliana GN=IAA26 PE=1 SV=2//7.64947e-151
Rsa1.0_06303.1_g00001.1	1689	7.90569	5.95079	8.23249	9.29048	FALSE	FALSE	auxin-responsive GH3 family protein; K14487 auxin responsive GH3 gene family	sp|Q9FZ87|GH317_ARATH Indole-3-acetic acid-amido synthetase GH3.17 OS=Arabidopsis thaliana GN=GH3.17 PE=1 SV=1//0
Rsa1.0_07665.1_g00001.1	3099	20.0798	19.1571	22.9669	27.4491	FALSE	FALSE	ARF4; auxin response factor 4	sp|Q9ZTX9|ARFD_ARATH Auxin response factor 4 OS=Arabidopsis thaliana GN=ARF4 PE=1 SV=1//0
Rsa1.0_08721.1_g00002.1	969	19.9764	21.8931	14.3555	11.3445	DOWN	FALSE	SAUR-like auxin-responsive protein; K14488 SAUR family protein	sp|Q9ZUZ3|SAU32_ARATH Auxin-responsive protein SAUR32 OS=Arabidopsis thaliana GN=SAUR32 PE=2 SV=1//1.10269e-22
Rsa1.0_09017.1_g00001.1	1187	169.627	182.499	108.86	102.888	DOWN	FALSE	IAA7; auxin-responsive protein IAA7; K14484 auxin-responsive protein IAA	sp|Q38825|IAA7_ARATH Auxin-responsive protein IAA7 OS=Arabidopsis thaliana GN=IAA7 PE=1 SV=1//2.67228e-31
Rsa1.0_09269.1_g00001.1	966	459.584	508.614	265.626	262.914	DOWN	FALSE	IAA7; auxin-responsive protein IAA7; K14484 auxin-responsive protein IAA	sp|Q38825|IAA7_ARATH Auxin-responsive protein IAA7 OS=Arabidopsis thaliana GN=IAA7 PE=1 SV=1//1.40608e-91
Rsa1.0_10071.1_g00001.1	696	46.2459	58.3335	24.6172	32.8065	DOWN	FALSE	auxin efflux carrier family protein	-//-
Rsa1.0_10275.1_g00001.1	1027	15.9885	11.4565	9.07623	12.0782	DOWN	FALSE	AIR9; protein AUXIN-INDUCED IN ROOT CULTURES 9	sp|F4IIU4|AIR9_ARATH 187-kDa microtubule-associated protein AIR9 OS=Arabidopsis thaliana GN=AIR9 PE=1 SV=1//7.529e-73
Rsa1.0_15262.1_g00001.1	1203	10.2596	9.64179	10.9508	14.7168	FALSE	FALSE	PAP1; phytochrome-associated protein 1; K14484 auxin-responsive protein IAA	sp|Q8LAL2|IAA26_ARATH Auxin-responsive protein IAA26 OS=Arabidopsis thaliana GN=IAA26 PE=1 SV=2//4.50486e-149
Rsa1.0_20047.1_g00001.1	510	36.8407	37.0862	15.015	10.0819	DOWN	FALSE	LAX2; like AUXIN RESISTANT 2; K13946 auxin influx carrier (AUX1 LAX family)	sp|Q9S836|LAX2_ARATH Auxin transporter-like protein 2 OS=Arabidopsis thaliana GN=LAX2 PE=2 SV=1//1.02541e-99
Rsa1.0_20904.1_g00001.1	626	27.2752	27.9581	19.9526	19.2545	FALSE	FALSE	AIR9; protein AUXIN-INDUCED IN ROOT CULTURES 9	sp|F4IIU4|AIR9_ARATH 187-kDa microtubule-associated protein AIR9 OS=Arabidopsis thaliana GN=AIR9 PE=1 SV=1//1.75607e-06
Rsa1.0_21219.1_g00001.1	399	42.2969	67.0548	22.9999	24.9023	DOWN	FALSE	auxin efflux carrier family protein	-//-
Rsa1.0_22329.1_g00001.1	480	31.0723	32.1864	30.0473	20.4091	FALSE	FALSE	AIR9; protein AUXIN-INDUCED IN ROOT CULTURES 9	sp|F4IIU4|AIR9_ARATH 187-kDa microtubule-associated protein AIR9 OS=Arabidopsis thaliana GN=AIR9 PE=1 SV=1//3.44232e-08
Rsa1.0_30250.1_g00001.1	385	17.4575	12.9074	9.81415	11.7816	DOWN	FALSE	AIR9; protein AUXIN-INDUCED IN ROOT CULTURES 9	sp|F4IIU4|AIR9_ARATH 187-kDa microtubule-associated protein AIR9 OS=Arabidopsis thaliana GN=AIR9 PE=1 SV=1//2.96617e-07
Rsa1.0_67905.1_g00001.1	322	25.3346	24.8031	9.73424	13.4641	DOWN	FALSE	PBS3; 4-substituted benzoates-glutamate ligase GH3.12; K14487 auxin responsive GH3 gene family	sp|Q9LYU4|GH312_ARATH 4-substituted benzoates-glutamate ligase GH3.12 OS=Arabidopsis thaliana GN=GH3.12 PE=1 SV=1//1.17492e-46
2.2 cytokinin
Rsa1.0_00076.1_g00004.1	1005	2.42631	1.89888	3.6691	3.84755	FALSE	FALSE	LOG1; cytokinin riboside 5'-monophosphate phosphoribohydrolase LOG1; K06966	sp|Q8RUN2|LOG1_ARATH Cytokinin riboside 5&apos;-monophosphate phosphoribohydrolase LOG1 OS=Arabidopsis thaliana GN=LOG1 PE=1 SV=1//2.47678e-131
Rsa1.0_00570.1_g00019.1	1658	2.00831	1.81613	4.13527	2.78949	UP	FALSE	UGT76C2; cytokinin-N-glucosyltransferase 2; K13493 cytokinin-N-glucosyltransferase [EC:2.4.1.-]	sp|Q9FIA0|U76C2_ARATH UDP-glycosyltransferase 76C2 OS=Arabidopsis thaliana GN=UGT76C2 PE=1 SV=1//0
Rsa1.0_01029.1_g00026.1	2142	0.515941	0.431182	0.946155	1.08024	FALSE	FALSE	CKX1; cytokinin dehydrogenase 1; K00279 cytokinin dehydrogenase [EC:1.5.99.12]	sp|O22213|CKX1_ARATH Cytokinin dehydrogenase 1 OS=Arabidopsis thaliana GN=CKX1 PE=1 SV=1//0
Rsa1.0_01592.1_g00008.1	1327	113.689	93.5419	50.2924	48.4328	DOWN	FALSE	cytokinin riboside 5'-monophosphate phosphoribohydrolase LOG8	sp|Q84MC2|LOG8_ARATH Cytokinin riboside 5&apos;-monophosphate phosphoribohydrolase LOG8 OS=Arabidopsis thaliana GN=LOG8 PE=1 SV=1//2.35448e-104
Rsa1.0_01905.1_g00006.1	1642	1.9014	1.8169	4.14989	5.73434	UP	FALSE	CKX6; cytokinin oxidase/dehydrogenase 6; K00279 cytokinin dehydrogenase [EC:1.5.99.12]	sp|Q9LY71|CKX6_ARATH Cytokinin dehydrogenase 6 OS=Arabidopsis thaliana GN=CKX6 PE=2 SV=2//1.5129e-18
Rsa1.0_01943.1_g00001.1	954	23.8142	29.4237	21.9734	20.05	FALSE	FALSE	cytokinin riboside 5'-monophosphate phosphoribohydrolase LOG7	sp|Q8GW29|LOG7_ARATH Cytokinin riboside 5&apos;-monophosphate phosphoribohydrolase LOG7 OS=Arabidopsis thaliana GN=LOG7 PE=1 SV=2//1.20327e-140
Rsa1.0_03433.1_g00004.1	2292	19.9308	25.6386	13.2681	12.8212	DOWN	FALSE	CKX5; cytokinin dehydrogenase 5; K00279 cytokinin dehydrogenase [EC:1.5.99.12]	sp|Q67YU0|CKX5_ARATH Cytokinin dehydrogenase 5 OS=Arabidopsis thaliana GN=CKX5 PE=2 SV=1//0
Rsa1.0_04011.1_g00001.1	1378	0.297688	0.108317	0.51966	0.67238	FALSE	FALSE	IPT3; adenylate isopentenyltransferase 3; K10760 adenylate isopentenyltransferase (cytokinin synthase)	sp|Q93WC9|IPT3_ARATH Adenylate isopentenyltransferase 3, chloroplastic OS=Arabidopsis thaliana GN=IPT3 PE=1 SV=1//0
2.3 gibberellin
Rsa1.0_00065.1_g00060.1	1253	2.58807	2.99901	7.80159	6.71588	UP	FALSE	GA3OX1; gibberellin 3-beta-dioxygenase 1; K04124 gibberellin 3-beta-dioxygenase [EC:1.14.11.15]	sp|Q39103|G3OX1_ARATH Gibberellin 3-beta-dioxygenase 1 OS=Arabidopsis thaliana GN=GA3OX1 PE=1 SV=2//0
Rsa1.0_00087.1_g00033.1	1685	6.24765	7.78344	10.3382	12.4079	UP	FALSE	GID1A; putative gibberellin receptor GID1L1; K14493 gibberellin receptor GID1 [EC:3.-.-.-]	sp|Q9MAA7|GID1A_ARATH Gibberellin receptor GID1A OS=Arabidopsis thaliana GN=GID1A PE=1 SV=1//0
Rsa1.0_00096.1_g00022.1	1252	0.0545162	0.142473	0.897409	0.615365	UP	FALSE	GA3OX2; gibberellin 3-beta-dioxygenase 2; K04124 gibberellin 3-beta-dioxygenase [EC:1.14.11.15]	sp|Q9ZT84|G3OX2_ARATH Gibberellin 3-beta-dioxygenase 2 OS=Arabidopsis thaliana GN=GA3OX2 PE=1 SV=2//0
Rsa1.0_00101.1_g00037.1	1286	8.67456	7.69088	4.23449	7.80134	DOWN	FALSE	GA20OX1; gibberellin 20 oxidase 1; K05282 gibberellin 20-oxidase [EC:1.14.11.12]	sp|Q39110|GAOX1_ARATH Gibberellin 20 oxidase 1 OS=Arabidopsis thaliana GN=GA20OX1 PE=2 SV=2//0
Rsa1.0_00251.1_g00002.1	2081	13.7905	14.6621	22.1735	20.2563	UP	FALSE	GID1C; gibberellin receptor GID1C; K14493 gibberellin receptor GID1 [EC:3.-.-.-]	sp|Q940G6|GID1C_ARATH Gibberellin receptor GID1C OS=Arabidopsis thaliana GN=GID1C PE=1 SV=1//0
Rsa1.0_00301.1_g00033.1	643	583.538	416.048	256.803	237.491	DOWN	FALSE	GASA4; gibberellin-regulated protein 4	sp|P46690|GASA4_ARATH Gibberellin-regulated protein 4 OS=Arabidopsis thaliana GN=GASA4 PE=1 SV=2//1.04834e-50
Rsa1.0_00336.1_g00008.1	1205	3.18523	6.84631	4.57221	4.17494	FALSE	FALSE	GA2OX6; gibberellin 2-oxidase 6; K04125 gibberellin 2-oxidase [EC:1.14.11.13]	sp|Q9FZ21|G2OX6_ARATH Gibberellin 2-beta-dioxygenase 6 OS=Arabidopsis thaliana GN=GA2OX6 PE=2 SV=1//0
Rsa1.0_00615.1_g00005.1	481	74.4903	91.3998	54.4367	51.5425	FALSE	FALSE	gibberellin-regulated protein 9	sp|Q8GWK5|GASA9_ARATH Gibberellin-regulated protein 9 OS=Arabidopsis thaliana GN=GASA9 PE=2 SV=1//1.08634e-34
Rsa1.0_01078.1_g00019.1	1326	0.409577	0.290225	1.23338	1.71767	FALSE	FALSE	GA20OX3; gibberellin 20 oxidase 3; K05282 gibberellin 20-oxidase [EC:1.14.11.12]	sp|Q39112|GAOX3_ARATH Gibberellin 20 oxidase 3 OS=Arabidopsis thaliana GN=GA20OX3 PE=2 SV=1//2.57849e-166
Rsa1.0_01669.1_g00007.1	1265	1.25683	1.48073	7.64193	6.8141	UP	FALSE	ATGA2OX1; gibberellin 2-beta-dioxygenase 1; K04125 gibberellin 2-oxidase [EC:1.14.11.13]	sp|Q8LEA2|G2OX1_ARATH Gibberellin 2-beta-dioxygenase 1 OS=Arabidopsis thaliana GN=GA2OX1 PE=2 SV=2//0
Rsa1.0_01863.1_g00003.1	1312	0.439533	0.680682	2.02637	2.465	UP	FALSE	ATGA2OX1; gibberellin 2-beta-dioxygenase 1; K04125 gibberellin 2-oxidase [EC:1.14.11.13]	sp|Q8LEA2|G2OX1_ARATH Gibberellin 2-beta-dioxygenase 1 OS=Arabidopsis thaliana GN=GA2OX1 PE=2 SV=2//0
Rsa1.0_02379.1_g00008.1	683	633.756	592.475	447.207	453.846	DOWN	FALSE	GASA4; gibberellin-regulated protein 4	sp|P46690|GASA4_ARATH Gibberellin-regulated protein 4 OS=Arabidopsis thaliana GN=GASA4 PE=1 SV=2//7.29561e-52
Rsa1.0_03572.1_g00001.1	1403	0.398021	0.255055	0.817397	1.22578	FALSE	FALSE	GA20OX2; gibberellin 20 oxidase 2; K05282 gibberellin 20-oxidase [EC:1.14.11.12]	sp|Q39111|GAOX2_ARATH Gibberellin 20 oxidase 2 OS=Arabidopsis thaliana GN=GA20OX2 PE=2 SV=1//0
Rsa1.0_05082.1_g00001.1	2075	1.56377	2.10936	2.73403	2.74983	UP	FALSE	GID1B; gibberellin receptor GID1B; K14493 gibberellin receptor GID1 [EC:3.-.-.-]	sp|Q9LYC1|GID1B_ARATH Gibberellin receptor GID1B OS=Arabidopsis thaliana GN=GID1B PE=1 SV=1//0
Rsa1.0_05811.1_g00003.1	581	221.325	233.289	88.4193	100.295	DOWN	FALSE	gibberellin-regulated protein	sp|O82328|GASA7_ARATH Gibberellin-regulated protein 7 OS=Arabidopsis thaliana GN=GASA7 PE=3 SV=1//6.74423e-38
2.4 abscisic acid
Rsa1.0_00042.1_g00019.1	915	58.1594	58.5628	38.0571	34.856	DOWN	FALSE	PYR1; abscisic acid receptor PYR1; K14496 abscisic acid receptor PYR/PYL family	sp|O49686|PYR1_ARATH Abscisic acid receptor PYR1 OS=Arabidopsis thaliana GN=PYR1 PE=1 SV=1//5.15003e-126
Rsa1.0_00091.1_g00025.1	1621	6.34609	11.136	18.9767	13.5653	UP	FALSE	CYP707A1; abscisic acid 8'-hydroxylase 1; K09843 (+)-abscisic acid 8'-hydroxylase [EC:1.14.13.93]	sp|Q9FH76|ABAH3_ARATH Abscisic acid 8&apos;-hydroxylase 3 OS=Arabidopsis thaliana GN=CYP707A3 PE=1 SV=1//0
Rsa1.0_00333.1_g00016.1	1633	10.0682	10.1086	6.07842	5.43939	DOWN	FALSE	ABI5; protein abscisic acid-insensitive 5; K14432 ABA responsive element binding factor	sp|Q9SJN0|ABI5_ARATH Protein ABSCISIC ACID-INSENSITIVE 5 OS=Arabidopsis thaliana GN=ABI5 PE=1 SV=1//2.71972e-165
Rsa1.0_00344.1_g00006.1	1650	49.7402	64.49	49.2268	50.0395	FALSE	FALSE	ABF3; abscisic acid responsive elements-binding factor 3; K14432 ABA responsive element binding factor	sp|Q9M7Q3|AI5L6_ARATH ABSCISIC ACID-INSENSITIVE 5-like protein 6 OS=Arabidopsis thaliana GN=ABF3 PE=1 SV=1//1.08682e-176
Rsa1.0_00425.1_g00004.1	812	8.55823	9.42531	15.9045	19.1112	UP	FALSE	RCAR1; regulatory component of ABA receptor 1; K14496 abscisic acid receptor PYR/PYL family	sp|Q84MC7|PYL9_ARATH Abscisic acid receptor PYL9 OS=Arabidopsis thaliana GN=PYL9 PE=1 SV=1//3.07801e-111
Rsa1.0_00589.1_g00003.1	880	1.06101	1.79442	7.24772	8.51106	UP	FALSE	PYL4; abscisic acid receptor PYL4; K14496 abscisic acid receptor PYR/PYL family	sp|O80920|PYL4_ARATH Abscisic acid receptor PYL4 OS=Arabidopsis thaliana GN=PYL4 PE=1 SV=1//7.17117e-132
Rsa1.0_01154.1_g00006.1	1021	40.5654	42.6032	76.9702	68.214	UP	FALSE	PYL4; abscisic acid receptor PYL4; K14496 abscisic acid receptor PYR/PYL family	sp|O80920|PYL4_ARATH Abscisic acid receptor PYL4 OS=Arabidopsis thaliana GN=PYL4 PE=1 SV=1//3.2218e-120
Rsa1.0_02687.1_g00004.1	1637	3.93861	9.13513	2.86263	2.09594	FALSE	FALSE	CYP707A1; abscisic acid 8'-hydroxylase 1; K09843 (+)-abscisic acid 8'-hydroxylase [EC:1.14.13.93]	sp|Q9FH76|ABAH3_ARATH Abscisic acid 8&apos;-hydroxylase 3 OS=Arabidopsis thaliana GN=CYP707A3 PE=1 SV=1//0
Rsa1.0_05160.1_g00002.1	1486	15.0947	16.6703	19.0473	24.5094	FALSE	FALSE	ABF2; abscisic acid responsive elements-binding factor 2; K14432 ABA responsive element binding factor	sp|Q9M7Q4|AI5L5_ARATH ABSCISIC ACID-INSENSITIVE 5-like protein 5 OS=Arabidopsis thaliana GN=ABF2 PE=1 SV=1//3.43196e-149
2.5 ethylene
Rsa1.0_00017.1_g00127.1	1137	6.18645	7.10131	10.0069	8.08431	UP	FALSE	ethylene-responsive transcription factor ERF043	sp|Q9M080|ERF43_ARATH Ethylene-responsive transcription factor ERF043 OS=Arabidopsis thaliana GN=ERF043 PE=2 SV=1//6.1201e-92
Rsa1.0_00056.1_g00002.1	930	13.2773	7.74934	7.53833	5.06582	FALSE	FALSE	ethylene-responsive transcription factor ERF107	sp|Q9FKG2|EF107_ARATH Ethylene-responsive transcription factor ERF107 OS=Arabidopsis thaliana GN=ERF107 PE=2 SV=1//2.97691e-100
Rsa1.0_00069.1_g00006.1	847	28.6376	31.6674	19.7328	17.4771	DOWN	FALSE	ethylene-responsive transcription factor ERF023; K09286 EREBP-like factor	sp|Q1ECI2|ERF23_ARATH Ethylene-responsive transcription factor ERF023 OS=Arabidopsis thaliana GN=ERF023 PE=2 SV=1//1.08179e-95
Rsa1.0_00108.1_g00033.1	1947	7.51185	7.77488	5.04988	4.85332	DOWN	FALSE	ethylene-responsive/regulated nuclear protein	-//-
Rsa1.0_00117.1_g00016.1	2295	1.67351	1.53404	0.817423	1.34148	DOWN	FALSE	ETR2; ethylene receptor 2; K14509 ethylene receptor [EC:2.7.13.-]	sp|Q0WPQ2|ETR2_ARATH Ethylene receptor 2 OS=Arabidopsis thaliana GN=ETR2 PE=1 SV=2//0
Rsa1.0_00139.1_g00035.1	1000	0.0635193	0.537414	0.689888	0.363532	UP	FALSE	HRE1; ethylene-responsive transcription factor ERF073	sp|Q8H0T5|ERF73_ARATH Ethylene-responsive transcription factor ERF073 OS=Arabidopsis thaliana GN=ERF073 PE=2 SV=1//4.42486e-69
Rsa1.0_00166.1_g00009.1	1022	23.7839	41.0184	22.1033	18.5399	FALSE	FALSE	ERF104; ethylene-responsive transcription factor ERF104; K09286 EREBP-like factor	sp|Q9FKG1|EF104_ARATH Ethylene-responsive transcription factor ERF104 OS=Arabidopsis thaliana GN=ERF104 PE=1 SV=1//8.42432e-82
Rsa1.0_00176.1_g00001.1	873	17.7899	18.9746	17.4804	13.3773	FALSE	FALSE	DEAR2; ethylene-responsive transcription factor ERF010	sp|Q9FH94|ERF10_ARATH Ethylene-responsive transcription factor ERF010 OS=Arabidopsis thaliana GN=ERF010 PE=2 SV=1//1.26123e-87
Rsa1.0_00220.1_g00024.1	1009	1.84227	2.59678	1.06344	1.17121	FALSE	FALSE	ERF6; ethylene responsive element binding factor 6; K09286 EREBP-like factor	sp|Q8VZ91|EF103_ARATH Ethylene-responsive transcription factor 6 OS=Arabidopsis thaliana GN=ERF6 PE=2 SV=2//1.51357e-103
Rsa1.0_00221.1_g00002.1	3119	7.83679	8.47673	6.09905	6.44122	FALSE	FALSE	ERS1; ethylene response sensor 1; K14509 ethylene receptor [EC:2.7.13.-]	sp|Q38846|ERS1_ARATH Ethylene response sensor 1 OS=Arabidopsis thaliana GN=ERS1 PE=1 SV=1//0
Rsa1.0_00237.1_g00034.1	1651	2.00552	1.17263	5.33733	3.62179	UP	FALSE	ethylene-responsive transcription factor ERF043	sp|Q9M080|ERF43_ARATH Ethylene-responsive transcription factor ERF043 OS=Arabidopsis thaliana GN=ERF043 PE=2 SV=1//8.74688e-75
Rsa1.0_00324.1_g00001.1	1205	62.6541	76.1729	116.271	126.245	UP	FALSE	SMZ; AP2-like ethylene-responsive transcription factor SMZ; K09284 AP2-like factor, euAP2 lineage	sp|Q6PV68|SMZ_ARATH AP2-like ethylene-responsive transcription factor SMZ OS=Arabidopsis thaliana GN=SMZ PE=2 SV=1//1.53154e-148
Rsa1.0_00326.1_g00021.1	1092	2.31056	8.76115	3.33892	3.587	FALSE	FALSE	ERF6; ethylene responsive element binding factor 6; K09286 EREBP-like factor	sp|Q8VZ91|EF103_ARATH Ethylene-responsive transcription factor 6 OS=Arabidopsis thaliana GN=ERF6 PE=2 SV=2//1.67228e-109
Rsa1.0_00461.1_g00002.1	2131	3.94907	3.74881	5.94312	6.26096	UP	FALSE	ANT; AP2-like ethylene-responsive transcription factor ANT; K09285 AP2-like factor, ANT lineage	sp|Q38914|ANT_ARATH AP2-like ethylene-responsive transcription factor ANT OS=Arabidopsis thaliana GN=ANT PE=1 SV=2//0
Rsa1.0_00491.1_g00008.1	943	3.52987	2.91327	5.50877	5.64556	FALSE	FALSE	EBP; ethylene-responsive transcription factor RAP2-3; K09286 EREBP-like factor	sp|P42736|RAP23_ARATH Ethylene-responsive transcription factor RAP2-3 OS=Arabidopsis thaliana GN=RAP2-3 PE=1 SV=2//1.6591e-106
Rsa1.0_00493.1_g00014.1	1969	19.3279	23.3146	29.7852	28.6801	UP	FALSE	putative ethylene insensitive 3-like 4 protein; K14514 ethylene-insensitive protein 3	sp|Q9LX16|EIL4_ARATH Putative ETHYLENE INSENSITIVE 3-like 4 protein OS=Arabidopsis thaliana GN=EIL4 PE=3 SV=1//0
Rsa1.0_00500.1_g00010.1	1232	7.96123	10.5224	7.39524	6.84848	FALSE	FALSE	ethylene-responsive transcription factor ERF034	sp|Q8LBQ7|ERF34_ARATH Ethylene-responsive transcription factor ERF034 OS=Arabidopsis thaliana GN=ERF034 PE=2 SV=2//1.79954e-95
Rsa1.0_00624.1_g00007.1	781	0.788835	1.26096	1.0141	0.293688	FALSE	FALSE	RAP2.2; ethylene-responsive transcription factor RAP2-2; K09286 EREBP-like factor	sp|Q9LUM4|RAP22_ARATH Ethylene-responsive transcription factor RAP2-2 OS=Arabidopsis thaliana GN=RAP2-2 PE=1 SV=2//8.32152e-11
Rsa1.0_00666.1_g00002.1	1899	15.7098	15.7275	11.5786	10.9329	DOWN	FALSE	ethylene-responsive transcription factor ERF118	sp|Q9CA27|EF118_ARATH Ethylene-responsive transcription factor ERF118 OS=Arabidopsis thaliana GN=ERF118 PE=2 SV=1//1.93025e-70
Rsa1.0_00681.1_g00001.1	997	6.34429	13.6253	2.9968	2.74398	DOWN	FALSE	ethylene-responsive transcription factor ERF013	sp|Q9CAP4|ERF13_ARATH Ethylene-responsive transcription factor ERF013 OS=Arabidopsis thaliana GN=ERF013 PE=2 SV=1//3.49567e-63
Rsa1.0_00805.1_g00017.1	1342	75.7076	61.3074	45.0987	43.2939	DOWN	FALSE	SMT2; 24-methylenesterol C-methyltransferase 2; K08242 24-methylenesterol C-methyltransferase [EC:2.1.1.143]	sp|Q39227|SMT2_ARATH 24-methylenesterol C-methyltransferase 2 OS=Arabidopsis thaliana GN=SMT2 PE=1 SV=2//9.85845e-179
Rsa1.0_00870.1_g00002.1	1122	6.72947	5.7135	14.1177	16.0342	UP	FALSE	tny; ethylene-responsive transcription factor TINY; K09286 EREBP-like factor	sp|Q39127|TINY_ARATH Ethylene-responsive transcription factor TINY OS=Arabidopsis thaliana GN=TINY PE=2 SV=1//1.22519e-94
Rsa1.0_00892.1_g00005.1	1903	0.132926	0.0469264	0.588862	0.711592	FALSE	FALSE	AP2-like ethylene-responsive transcription factor AIL1; K09285 AP2-like factor, ANT lineage	sp|Q1PFE1|AIL1_ARATH AP2-like ethylene-responsive transcription factor AIL1 OS=Arabidopsis thaliana GN=AIL1 PE=2 SV=1//0
Rsa1.0_00941.1_g00006.1	1121	0.966344	1.19703	2.42823	2.08273	UP	FALSE	ethylene-responsive transcription factor ERF043	sp|Q9M080|ERF43_ARATH Ethylene-responsive transcription factor ERF043 OS=Arabidopsis thaliana GN=ERF043 PE=2 SV=1//6.17443e-86
Rsa1.0_00990.1_g00011.1	1699	32.5323	42.0032	31.4002	32.5931	FALSE	FALSE	ERF7; ethylene-responsive transcription factor 7; K09286 EREBP-like factor	sp|Q9LDE4|ERF83_ARATH Ethylene-responsive transcription factor 7 OS=Arabidopsis thaliana GN=ERF7 PE=1 SV=1//5.88715e-74
Rsa1.0_01078.1_g00004.1	887	60.5743	63.3491	32.77	34.1352	DOWN	FALSE	ethylene-responsive transcription factor ERF106	sp|Q9LY05|EF106_ARATH Ethylene-responsive transcription factor ERF106 OS=Arabidopsis thaliana GN=ERF106 PE=2 SV=1//1.46609e-100
Rsa1.0_01090.1_g00006.1	1098	8.34458	7.84082	4.49742	3.41809	DOWN	FALSE	ethylene-responsive transcription factor ERF061	sp|Q9C7W2|ERF61_ARATH Ethylene-responsive transcription factor ERF061 OS=Arabidopsis thaliana GN=ERF061 PE=2 SV=1//4.36089e-16
Rsa1.0_01237.1_g00008.1	917	2.97086	4.09366	6.70534	8.95317	UP	FALSE	RAP2.10; ethylene-responsive transcription factor RAP2-10; K09286 EREBP-like factor	sp|Q9SW63|RA210_ARATH Ethylene-responsive transcription factor RAP2-10 OS=Arabidopsis thaliana GN=RAP2-10 PE=2 SV=1//2.41878e-63
Rsa1.0_01251.1_g00003.1	1020	26.9375	22.7383	12.8153	8.35479	DOWN	FALSE	AP2-like ethylene-responsive transcription factor WRI4; K09285 AP2-like factor, ANT lineage	sp|A0JPZ8|AP2L3_ARATH AP2-like ethylene-responsive transcription factor At1g79700 OS=Arabidopsis thaliana GN=At1g79700 PE=2 SV=1//1.57397e-118
Rsa1.0_01523.1_g00009.1	908	3.93763	3.41613	8.78608	9.60566	UP	FALSE	ERF38; ethylene-responsive transcription factor ERF038	sp|Q9ZQP3|ERF38_ARATH Ethylene-responsive transcription factor ERF038 OS=Arabidopsis thaliana GN=ERF038 PE=2 SV=1//2.00089e-61
Rsa1.0_01580.1_g00003.1	1135	7.29937	15.3723	4.04961	4.65895	DOWN	FALSE	ERF5; ethylene-responsive transcription factor 5; K09286 EREBP-like factor	sp|O80341|EF102_ARATH Ethylene-responsive transcription factor 5 OS=Arabidopsis thaliana GN=ERF5 PE=2 SV=1//2.27325e-94
Rsa1.0_02253.1_g00003.1	1538	26.9756	22.4485	115.846	93.4366	UP	FALSE	alkenal/one oxidoreductase; K18980 2-methylene-furan-3-one reductase [EC:1.3.1.105]	sp|Q9ZUC1|QORL_ARATH Quinone oxidoreductase-like protein At1g23740, chloroplastic OS=Arabidopsis thaliana GN=At1g23740 PE=2 SV=2//0
Rsa1.0_02286.1_g00008.1	1407	51.0147	53.0298	64.7776	72.6707	UP	FALSE	RAP2.12; ethylene-responsive transcription factor RAP2-12; K09286 EREBP-like factor	sp|Q9SSA8|RA212_ARATH Ethylene-responsive transcription factor RAP2-12 OS=Arabidopsis thaliana GN=RAP2-12 PE=1 SV=1//2.63529e-112
Rsa1.0_02584.1_g00002.1	814	15.0481	16.1156	22.6755	24.0288	UP	FALSE	ERF4; ethylene-responsive transcription factor 4; K09286 EREBP-like factor	sp|O80340|ERF78_ARATH Ethylene-responsive transcription factor 4 OS=Arabidopsis thaliana GN=ERF4 PE=1 SV=1//4.05311e-78
Rsa1.0_02621.1_g00010.1	1016	3.98967	11.0215	4.80775	4.65862	FALSE	FALSE	ERF2; ethylene-responsive transcription factor 2; K14517 ethylene-responsive transcription factor 2	sp|O80338|EF101_ARATH Ethylene-responsive transcription factor 2 OS=Arabidopsis thaliana GN=ERF2 PE=2 SV=1//1.93242e-81
Rsa1.0_02628.1_g00004.1	1010	59.8139	90.9924	51.0101	56.9374	FALSE	FALSE	ERF4; ethylene-responsive transcription factor 4; K09286 EREBP-like factor	sp|O80340|ERF78_ARATH Ethylene-responsive transcription factor 4 OS=Arabidopsis thaliana GN=ERF4 PE=1 SV=1//2.28636e-81
Rsa1.0_03128.1_g00001.1	875	5.50149	7.35994	9.6063	10.0315	UP	FALSE	Ethylene-responsive transcription factor-like protein	sp|Q56XP9|ERFL1_ARATH Ethylene-responsive transcription factor-like protein At4g13040 OS=Arabidopsis thaliana GN=At4g13040 PE=2 SV=2//5.7951e-76
Rsa1.0_03294.1_g00006.1	1438	19.3333	18.7834	25.7064	31.4389	FALSE	FALSE	MTHFR2; methylenetetrahydrofolate reductase 2; K00297 methylenetetrahydrofolate reductase (NADPH) [EC:1.5.1.20]	sp|O80585|MTHR2_ARATH Methylenetetrahydrofolate reductase 2 OS=Arabidopsis thaliana GN=MTHFR2 PE=1 SV=2//0
Rsa1.0_03455.1_g00001.1	1749	57.0512	70.4242	90.1494	93.8968	UP	FALSE	RAP2.4; ethylene-responsive transcription factor RAP2-4; K09286 EREBP-like factor	sp|Q8H1E4|RAP24_ARATH Ethylene-responsive transcription factor RAP2-4 OS=Arabidopsis thaliana GN=RAP2-4 PE=1 SV=1//5.00186e-108
Rsa1.0_03487.1_g00003.1	1056	6.35926	24.9174	10.5633	11.8973	UP	FALSE	ERF104; ethylene-responsive transcription factor ERF104; K09286 EREBP-like factor	sp|Q9FKG1|EF104_ARATH Ethylene-responsive transcription factor ERF104 OS=Arabidopsis thaliana GN=ERF104 PE=1 SV=1//6.75158e-106
Rsa1.0_03660.1_g00004.1	1055	1.76299	4.54896	2.08517	2.46258	FALSE	FALSE	ERF5; ethylene-responsive transcription factor 5; K09286 EREBP-like factor	sp|O80341|EF102_ARATH Ethylene-responsive transcription factor 5 OS=Arabidopsis thaliana GN=ERF5 PE=2 SV=1//8.41308e-94
Rsa1.0_05233.1_g00002.1	806	25.12	34.986	24.2042	21.2581	FALSE	FALSE	CEJ1; ethylene-responsive transcription factor ERF011	sp|Q9SNE1|ERF11_ARATH Ethylene-responsive transcription factor ERF011 OS=Arabidopsis thaliana GN=ERF011 PE=2 SV=1//4.59279e-74
Rsa1.0_05379.1_g00002.1	1188	3.86197	4.83745	1.67391	1.76279	DOWN	FALSE	SMT3; 24-methylenesterol C-methyltransferase 3; K08242 24-methylenesterol C-methyltransferase [EC:2.1.1.143]	sp|Q94JS4|SMT3B_ARATH 24-methylenesterol C-methyltransferase 3 OS=Arabidopsis thaliana GN=SMT3 PE=2 SV=1//0
Rsa1.0_05759.1_g00001.1	1492	10.6054	13.6795	19.0855	20.6065	UP	FALSE	tny; ethylene-responsive transcription factor TINY; K09286 EREBP-like factor	sp|Q39127|TINY_ARATH Ethylene-responsive transcription factor TINY OS=Arabidopsis thaliana GN=TINY PE=2 SV=1//2.96001e-85
Rsa1.0_05884.1_g00005.1	819	4.45428	4.65812	1.87469	1.78594	DOWN	FALSE	ethylene-responsive transcription factor ERF061	sp|Q9C7W2|ERF61_ARATH Ethylene-responsive transcription factor ERF061 OS=Arabidopsis thaliana GN=ERF061 PE=2 SV=1//6.00415e-32
Rsa1.0_06009.1_g00002.1	1036	0.465068	0.314424	2.06051	1.87454	FALSE	FALSE	EBP; ethylene-responsive transcription factor RAP2-3; K09286 EREBP-like factor	sp|P42736|RAP23_ARATH Ethylene-responsive transcription factor RAP2-3 OS=Arabidopsis thaliana GN=RAP2-3 PE=1 SV=2//4.14457e-100
Rsa1.0_06922.1_g00001.1	918	1.0365	0.683032	3.65572	3.3975	UP	FALSE	dienelactone hydrolase domain-containing protein; K01061 carboxymethylenebutenolidase [EC:3.1.1.45]	sp|P46209|USF_AQUPY Protein usf OS=Aquifex pyrophilus GN=usf PE=4 SV=1//1.23209e-14
Rsa1.0_07074.1_g00002.1	833	9.95042	21.3253	17.089	23.7905	UP	FALSE	ERF11; ethylene-responsive transcription factor 11	sp|Q9C5I3|ERF76_ARATH Ethylene-responsive transcription factor 11 OS=Arabidopsis thaliana GN=ERF11 PE=2 SV=1//6.1507e-41
Rsa1.0_07250.1_g00002.1	803	15.2148	31.0522	13.9492	18.8225	FALSE	FALSE	ethylene-responsive transcription factor ERF105	sp|Q8VY90|EF105_ARATH Ethylene-responsive transcription factor ERF105 OS=Arabidopsis thaliana GN=ERF105 PE=2 SV=1//1.3227e-119
Rsa1.0_07943.1_g00002.1	986	3.03322	4.38153	1.7393	2.46345	FALSE	FALSE	HRE2; ethylene-responsive transcription factor ERF071	sp|O22259|ERF71_ARATH Ethylene-responsive transcription factor ERF071 OS=Arabidopsis thaliana GN=ERF071 PE=2 SV=1//2.05674e-46
Rsa1.0_12930.1_g00002.1	766	0.90194	1.55609	2.93905	1.64595	UP	FALSE	EBP; ethylene-responsive transcription factor RAP2-3; K09286 EREBP-like factor	sp|P42736|RAP23_ARATH Ethylene-responsive transcription factor RAP2-3 OS=Arabidopsis thaliana GN=RAP2-3 PE=1 SV=2//4.501e-66
Rsa1.0_15767.1_g00001.1	1106	2.20412	1.94015	11.3856	12.7819	UP	FALSE	dienelactone hydrolase domain-containing protein; K01061 carboxymethylenebutenolidase [EC:3.1.1.45]	sp|P46209|USF_AQUPY Protein usf OS=Aquifex pyrophilus GN=usf PE=4 SV=1//2.19791e-23
Rsa1.0_18755.1_g00001.1	955	52.3123	56.8591	19.8457	15.5446	DOWN	FALSE	RAP2.11; ethylene-responsive transcription factor RAP2-11; K09286 EREBP-like factor	sp|Q6J9S1|RA211_ARATH Ethylene-responsive transcription factor RAP2-11 OS=Arabidopsis thaliana GN=RAP2-11 PE=2 SV=1//8.89462e-103
Rsa1.0_22759.1_g00001.1	791	2.48612	3.39122	0.868614	1.16486	DOWN	FALSE	ethylene-responsive transcription factor ERF106	sp|Q9LY05|EF106_ARATH Ethylene-responsive transcription factor ERF106 OS=Arabidopsis thaliana GN=ERF106 PE=2 SV=1//1.71017e-86
Rsa1.0_64719.1_g00001.1	354	252.283	224.637	174.131	158.702	DOWN	FALSE	SMT2; 24-methylenesterol C-methyltransferase 2; K08242 24-methylenesterol C-methyltransferase [EC:2.1.1.143]	sp|Q39227|SMT2_ARATH 24-methylenesterol C-methyltransferase 2 OS=Arabidopsis thaliana GN=SMT2 PE=1 SV=2//6.04052e-73
2.6 brassinosteroid
Rsa1.0_00019.1_g00035.1	4042	19.5875	21.5057	13.3361	13.5513	DOWN	FALSE	BRI1; protein brassinosteroid insensitive 1; K13415 protein brassinosteroid insensitive 1 [EC:2.7.10.1 2.7.11.1]	sp|O22476|BRI1_ARATH Protein BRASSINOSTEROID INSENSITIVE 1 OS=Arabidopsis thaliana GN=BRI1 PE=1 SV=1//0
Rsa1.0_00127.1_g00028.1	2349	25.7689	30.5454	24.9407	24.7767	FALSE	FALSE	BAK1; Leu-rich receptor Serine/threonine protein kinase BAK1; K13416 brassinosteroid insensitive 1-associated receptor kinase 1 [EC:2.7.10.1 2.7.11.1]	sp|Q94F62|BAK1_ARATH BRASSINOSTEROID INSENSITIVE 1-associated receptor kinase 1 OS=Arabidopsis thaliana GN=BAK1 PE=1 SV=2//0
Rsa1.0_00358.1_g00013.1	2095	19.3005	20.8373	12.8859	11.8276	DOWN	FALSE	BEN1; brassinosteroid metabolic pathway protein BEN1	sp|Q40316|VESTR_MEDSA Vestitone reductase OS=Medicago sativa PE=1 SV=1//2.49891e-87
Rsa1.0_00374.1_g00016.1	2305	16.142	18.207	14.391	13.9714	FALSE	FALSE	BAK1; Leu-rich receptor Serine/threonine protein kinase BAK1; K13416 brassinosteroid insensitive 1-associated receptor kinase 1 [EC:2.7.10.1 2.7.11.1]	sp|Q94F62|BAK1_ARATH BRASSINOSTEROID INSENSITIVE 1-associated receptor kinase 1 OS=Arabidopsis thaliana GN=BAK1 PE=1 SV=2//0
Rsa1.0_00408.1_g00003.1	1906	20.918	21.4166	16.9872	15.1189	FALSE	FALSE	BR6OX2; brassinosteroid-6-oxidase 2; K12640 brassinosteroid-6-oxidase 2 [EC:1.14.-.-]	sp|Q940V4|C85A2_ARATH Cytochrome P450 85A2 OS=Arabidopsis thaliana GN=CYP85A2 PE=2 SV=1//0
Rsa1.0_00560.1_g00003.1	1771	5.04537	4.50519	2.46162	1.84065	DOWN	FALSE	BR6OX2; brassinosteroid-6-oxidase 2; K12640 brassinosteroid-6-oxidase 2 [EC:1.14.-.-]	sp|Q940V4|C85A2_ARATH Cytochrome P450 85A2 OS=Arabidopsis thaliana GN=CYP85A2 PE=2 SV=1//0
Rsa1.0_01214.1_g00002.1	1409	25.6986	23.8121	17.0947	17.2911	DOWN	FALSE	BZR1; brassinazole-resistant 1 protein; K14503 brassinosteroid resistant 1/2	sp|Q8S307|BZR1_ARATH Protein BRASSINAZOLE-RESISTANT 1 OS=Arabidopsis thaliana GN=BZR1 PE=1 SV=1//2.92959e-143
Rsa1.0_01817.1_g00004.1	2294	5.01658	5.26962	7.45662	7.44736	UP	FALSE	BR6OX2; brassinosteroid-6-oxidase 2; K12640 brassinosteroid-6-oxidase 2 [EC:1.14.-.-]	sp|Q940V4|C85A2_ARATH Cytochrome P450 85A2 OS=Arabidopsis thaliana GN=CYP85A2 PE=2 SV=1//0
Rsa1.0_02245.1_g00004.1	1449	8.45878	9.54041	6.51072	6.8387	FALSE	FALSE	BES1; protein brassinazole-resistant 2; K14503 brassinosteroid resistant 1/2	sp|Q9LN63|BZR2_ARATH Protein BRASSINAZOLE-RESISTANT 2 OS=Arabidopsis thaliana GN=BZR2 PE=1 SV=1//1.9429e-134
Rsa1.0_02746.1_g00003.1	1722	19.1671	19.6241	7.30611	6.8625	DOWN	FALSE	BR6OX2; brassinosteroid-6-oxidase 2; K12640 brassinosteroid-6-oxidase 2 [EC:1.14.-.-]	sp|Q9FMA5|C85A1_ARATH Cytochrome P450 85A1 OS=Arabidopsis thaliana GN=CYP85A1 PE=2 SV=1//0
Rsa1.0_03134.1_g00008.1	1018	11.1406	10.2833	20.6909	23.2548	UP	FALSE	BRH1; brassinosteroid-responsive RING-H2	sp|Q9SUS5|RHA1B_ARATH E3 ubiquitin-protein ligase RHA1B OS=Arabidopsis thaliana GN=RHA1B PE=2 SV=1//3.43624e-25
Rsa1.0_05269.1_g00001.1	3880	25.8429	26.2015	21.2007	21.9066	DOWN	FALSE	BRI1; protein brassinosteroid insensitive 1; K13415 protein brassinosteroid insensitive 1 [EC:2.7.10.1 2.7.11.1]	sp|O22476|BRI1_ARATH Protein BRASSINOSTEROID INSENSITIVE 1 OS=Arabidopsis thaliana GN=BRI1 PE=1 SV=1//0
2.7 jasmonic acid
Rsa1.0_00543.1_g00004.1	1350	11.2356	14.5816	10.6815	9.68695	FALSE	FALSE	JAZ5; protein TIFY 11A; K13464 jasmonate ZIM domain-containing protein	sp|Q9LDU5|TI11A_ARATH Protein TIFY 11A OS=Arabidopsis thaliana GN=TIFY11A PE=1 SV=1//3.39682e-110
Rsa1.0_01786.1_g00001.1	955	4.79836	9.47404	1.70874	1.34087	DOWN	FALSE	JAZ10; protein TIFY 9; K13464 jasmonate ZIM domain-containing protein	sp|Q93ZM9|TIF9_ARATH Protein TIFY 9 OS=Arabidopsis thaliana GN=TIFY9 PE=1 SV=1//3.33081e-93
Rsa1.0_01789.1_g00005.1	1551	26.5758	33.119	12.7347	13.9263	DOWN	FALSE	JAZ1; jasmonate-zim-domain protein 1; K13464 jasmonate ZIM domain-containing protein	sp|Q9LMA8|TI10A_ARATH Protein TIFY 10A OS=Arabidopsis thaliana GN=TIFY10A PE=1 SV=1//2.22896e-110
Rsa1.0_01963.1_g00004.1	986	15.655	13.5453	8.20861	8.14759	DOWN	FALSE	TIFY10B; protein TIFY 10B; K13464 jasmonate ZIM domain-containing protein	sp|Q9S7M2|TI10B_ARATH Protein TIFY 10B OS=Arabidopsis thaliana GN=TIFY10B PE=1 SV=1//5.09498e-77
Rsa1.0_04238.1_g00002.1	1341	49.1265	45.1938	39.422	39.5152	DOWN	FALSE	JAZ12; protein TIFY 3B; K13464 jasmonate ZIM domain-containing protein	sp|Q9C5K8|TIF3B_ARATH Protein TIFY 3B OS=Arabidopsis thaliana GN=TIFY3B PE=1 SV=1//4.18997e-47
Rsa1.0_08421.1_g00001.1	1786	8.76021	13.9892	8.08522	7.67104	FALSE	FALSE	JAZ6; jasmonate-zim-domain protein 6; K13464 jasmonate ZIM domain-containing protein	sp|Q9C9E3|TI11B_ARATH Protein TIFY 11B OS=Arabidopsis thaliana GN=TIFY11B PE=1 SV=1//3.77724e-105
Rsa1.0_09160.1_g00001.1	1115	19.6824	20.0567	8.25507	7.68857	DOWN	FALSE	TIFY10B; protein TIFY 10B; K13464 jasmonate ZIM domain-containing protein	sp|Q9S7M2|TI10B_ARATH Protein TIFY 10B OS=Arabidopsis thaliana GN=TIFY10B PE=1 SV=1//7.53157e-73
3. MAPK signalling pathway
Rsa1.0_00008.1_g00032.1	1492	2.39841	4.8956	3.80262	3.14066	FALSE	FALSE	MAPKKK14; mitogen-activated protein kinase kinase kinase 14	sp|Q40541|NPK1_TOBAC Mitogen-activated protein kinase kinase kinase NPK1 OS=Nicotiana tabacum GN=NPK1 PE=1 SV=1//4.74298e-40
Rsa1.0_00075.1_g00005.1	2433	40.2128	39.8121	25.8234	28.0567	DOWN	FALSE	MPK16; mitogen-activated protein kinase 16	sp|Q8W4J2|MPK16_ARATH Mitogen-activated protein kinase 16 OS=Arabidopsis thaliana GN=MPK16 PE=2 SV=2//0
Rsa1.0_00118.1_g00021.1	2706	7.31778	6.8302	9.76518	11.3678	FALSE	FALSE	MPK17; mitogen-activated protein kinase 17; K00924 [EC:2.7.1.-]	sp|Q84M93|MPK17_ARATH Mitogen-activated protein kinase 17 OS=Arabidopsis thaliana GN=MPK17 PE=2 SV=1//0
Rsa1.0_00121.1_g00020.1	1560	0.880674	1.33686	0.623496	0.452788	FALSE	FALSE	MAPKKK16; mitogen-activated protein kinase kinase kinase 16	sp|O22040|ANP1_ARATH Mitogen-activated protein kinase kinase kinase ANP1 OS=Arabidopsis thaliana GN=ANP1 PE=1 SV=2//2.5168e-56
Rsa1.0_00250.1_g00016.1	2178	44.3405	43.0487	39.8445	30.2647	FALSE	DOWN	MPK17; mitogen-activated protein kinase 17; K00924 [EC:2.7.1.-]	sp|Q84M93|MPK17_ARATH Mitogen-activated protein kinase 17 OS=Arabidopsis thaliana GN=MPK17 PE=2 SV=1//0
Rsa1.0_00304.1_g00011.1	1799	22.1987	25.111	17.5094	19.6181	FALSE	FALSE	ATMPK8; mitogen-activated protein kinase 8	sp|Q9LM33|MPK8_ARATH Mitogen-activated protein kinase 8 OS=Arabidopsis thaliana GN=MPK8 PE=1 SV=2//0
Rsa1.0_00474.1_g00005.1	1475	22.2608	21.6184	16.5934	18.9023	DOWN	FALSE	MPK6; MAP kinase 6; K14512 mitogen-activated protein kinase 6 [EC:2.7.11.24]	sp|Q39026|MPK6_ARATH Mitogen-activated protein kinase 6 OS=Arabidopsis thaliana GN=MPK6 PE=1 SV=1//0
Rsa1.0_00710.1_g00005.1	2174	0.886431	0.918866	1.66255	2.13128	FALSE	FALSE	MPK5; mitogen-activated protein kinase 5; K04371 mitogen-activated protein kinase 1/3 [EC:2.7.11.24]	sp|Q5J4W4|MPK2_ORYSJ Mitogen-activated protein kinase 2 OS=Oryza sativa subsp. japonica GN=MPK2 PE=2 SV=1//6.8265e-123
Rsa1.0_00874.1_g00002.1	2063	1.05162	2.04965	3.67626	2.23314	UP	FALSE	MAPKKK14; mitogen-activated protein kinase kinase kinase 14	sp|Q54R82|MKKA_DICDI Mitogen-activated protein kinase kinase kinase A OS=Dictyostelium discoideum GN=mkkA PE=1 SV=2//1.77828e-44
Rsa1.0_00928.1_g00004.1	2611	15.9934	16.4932	22.7945	21.6542	UP	FALSE	MPK18; mitogen-activated protein kinase 18	sp|Q9C5C0|MPK18_ARATH Mitogen-activated protein kinase 18 OS=Arabidopsis thaliana GN=MPK18 PE=1 SV=4//0
Rsa1.0_01256.1_g00005.1	683	34.9279	35.8142	51.7598	48.6272	UP	FALSE	transducin/WD40 domain-containing protein; K13124 mitogen-activated protein kinase organizer 1	-//-
Rsa1.0_01530.1_g00008.1	2845	16.7573	16.5153	10.1567	10.6088	DOWN	FALSE	MPK9; mitogen-activated protein kinase 9	sp|Q9LV37|MPK9_ARATH Mitogen-activated protein kinase 9 OS=Arabidopsis thaliana GN=MPK9 PE=2 SV=2//0
Rsa1.0_02343.1_g00003.1	1912	1.66116	3.00768	3.39416	3.69749	UP	FALSE	MKK4; mitogen-activated protein kinase kinase 4; K13413 mitogen-activated protein kinase kinase 4/5, plant [EC:2.7.12.2]	sp|O80397|M2K4_ARATH Mitogen-activated protein kinase kinase 4 OS=Arabidopsis thaliana GN=MKK4 PE=1 SV=1//2.91005e-169
Rsa1.0_02805.1_g00007.1	1676	0.794863	0.908479	2.57497	3.51567	UP	FALSE	MPK15; mitogen-activated protein kinase 15	sp|Q9C9U4|MPK15_ARATH Mitogen-activated protein kinase 15 OS=Arabidopsis thaliana GN=MPK15 PE=1 SV=3//0
Rsa1.0_03790.1_g00002.1	1834	140.354	118.891	80.6606	75.3028	DOWN	FALSE	MPK17; mitogen-activated protein kinase 17; K00924 [EC:2.7.1.-]	sp|Q84M93|MPK17_ARATH Mitogen-activated protein kinase 17 OS=Arabidopsis thaliana GN=MPK17 PE=2 SV=1//0
Rsa1.0_04689.1_g00001.1	1289	40.0379	43.5886	26.6439	30.5904	DOWN	FALSE	MPK7; mitogen-activated protein kinase 7; K08293 mitogen-activated protein kinase [EC:2.7.11.24]	sp|Q39027|MPK7_ARATH Mitogen-activated protein kinase 7 OS=Arabidopsis thaliana GN=MPK7 PE=1 SV=2//0
Rsa1.0_05331.1_g00004.1	1911	17.9614	18.336	13.8541	14.1667	DOWN	FALSE	MPK7; mitogen-activated protein kinase 7; K08293 mitogen-activated protein kinase [EC:2.7.11.24]	sp|Q39027|MPK7_ARATH Mitogen-activated protein kinase 7 OS=Arabidopsis thaliana GN=MPK7 PE=1 SV=2//0
Rsa1.0_05572.1_g00002.1	1232	1.26233	0.869101	4.6967	6.48605	UP	FALSE	MKK5; mitogen-activated protein kinase kinase 5; K13413 mitogen-activated protein kinase kinase 4/5, plant [EC:2.7.12.2]	sp|Q8RXG3|M2K5_ARATH Mitogen-activated protein kinase kinase 5 OS=Arabidopsis thaliana GN=MKK5 PE=1 SV=2//5.85753e-125
Rsa1.0_08183.1_g00002.1	2277	20.1196	19.8054	24.4309	25.963	FALSE	FALSE	MPK20; mitogen-activated protein kinase 20	sp|Q9SJG9|MPK20_ARATH Mitogen-activated protein kinase 20 OS=Arabidopsis thaliana GN=MPK20 PE=1 SV=2//0
4. calcium signalling pathway
Rsa1.0_00018.1_g00053.1	1328	64.3043	64.7267	45.4415	43.828	DOWN	FALSE	putative calcium-binding protein CML13; K13448 calcium-binding protein CML	sp|Q94AZ4|CML13_ARATH Probable calcium-binding protein CML13 OS=Arabidopsis thaliana GN=CML13 PE=2 SV=1//2.43005e-97
Rsa1.0_00020.1_g00052.1	1354	41.835	40.0282	29.4861	29.4437	DOWN	FALSE	putative calcium-binding protein CML13; K13448 calcium-binding protein CML	sp|Q94AZ4|CML13_ARATH Probable calcium-binding protein CML13 OS=Arabidopsis thaliana GN=CML13 PE=2 SV=1//4.52389e-96
Rsa1.0_00024.1_g00018.1	3797	19.6122	20.12	21.1517	15.5355	FALSE	DOWN	ACA8; calcium-transporting ATPase 8; K01537 Ca2+-transporting ATPase [EC:3.6.3.8]	sp|Q9LF79|ACA8_ARATH Calcium-transporting ATPase 8, plasma membrane-type OS=Arabidopsis thaliana GN=ACA8 PE=1 SV=1//0
Rsa1.0_00038.1_g00023.1	710	15.528	24.5765	10.1126	9.3215	FALSE	FALSE	putative calcium-binding protein CML16; K13448 calcium-binding protein CML	sp|Q9LI84|CML16_ARATH Probable calcium-binding protein CML16 OS=Arabidopsis thaliana GN=CML16 PE=2 SV=2//6.31299e-106
Rsa1.0_00067.1_g00029.1	4502	21.1405	23.8771	19.2084	19.5664	FALSE	FALSE	calcium-binding EF-hand-containing protein	sp|Q9HGL2|YHLA_SCHPO Uncharacterized calcium-binding protein C800.10c OS=Schizosaccharomyces pombe (strain 972 / ATCC 24843) GN=SPBC800.10c PE=3 SV=1//2.89001e-15
Rsa1.0_00123.1_g00033.1	2264	13.1635	15.0879	11.4086	12.0462	FALSE	FALSE	CPK1; calcium dependent protein kinase 1; K13412 calcium-dependent protein kinase [EC:2.7.11.1]	sp|Q06850|CDPK1_ARATH Calcium-dependent protein kinase 1 OS=Arabidopsis thaliana GN=CPK1 PE=1 SV=1//0
Rsa1.0_00152.1_g00042.1	1590	20.1707	20.3546	14.745	14.0425	DOWN	FALSE	putative MO25-like protein; K08272 calcium binding protein 39	sp|Q9FGK3|MO25N_ARATH Putative MO25-like protein At5g47540 OS=Arabidopsis thaliana GN=At5g47540 PE=2 SV=1//0
Rsa1.0_00190.1_g00056.1	2784	55.1017	49.2617	37.1673	33.5297	DOWN	FALSE	calcium-binding tetratricopeptide family protein	sp|O23052|Y1515_ARATH Uncharacterized TPR repeat-containing protein At1g05150 OS=Arabidopsis thaliana GN=At1g05150 PE=1 SV=1//0
Rsa1.0_00208.1_g00010.1	1753	1.20905	1.85	0.704852	0.852791	FALSE	FALSE	CDPK9; calcium-dependent protein kinase 12; K13412 calcium-dependent protein kinase [EC:2.7.11.1]	sp|Q42396|CDPKC_ARATH Calcium-dependent protein kinase 12 OS=Arabidopsis thaliana GN=CPK12 PE=1 SV=1//0
Rsa1.0_00208.1_g00011.1	1729	11.6432	14.6239	4.98441	4.99095	DOWN	FALSE	CDPK9; calcium-dependent protein kinase 12; K13412 calcium-dependent protein kinase [EC:2.7.11.1]	sp|Q42396|CDPKC_ARATH Calcium-dependent protein kinase 12 OS=Arabidopsis thaliana GN=CPK12 PE=1 SV=1//0
Rsa1.0_00238.1_g00020.1	858	38.2005	38.0926	29.2709	26.1745	DOWN	FALSE	calcium-dependent lipid-binding domain-containing protein	sp|Q9ZVF1|CAR10_ARATH Protein C2-DOMAIN ABA-RELATED 10 OS=Arabidopsis thaliana GN=CAR10 PE=2 SV=1//5.12152e-117
Rsa1.0_00239.1_g00012.1	1240	1.16612	6.07336	3.27757	2.76358	FALSE	FALSE	Calcium-dependent lipid-binding domain-containing protein	-//-
Rsa1.0_00253.1_g00034.1	814	2.23518	7.86323	3.82955	4.64531	FALSE	FALSE	CML38; calcium-binding protein CML38; K13448 calcium-binding protein CML	sp|Q9SRE6|CML38_ARATH Calcium-binding protein CML38 OS=Arabidopsis thaliana GN=CML38 PE=2 SV=1//2.44764e-88
Rsa1.0_00304.1_g00005.1	716	51.9134	76.8639	88.5637	79.8517	UP	FALSE	putative calcium-binding protein CML27; K13448 calcium-binding protein CML	sp|Q9LE22|CML27_ARATH Probable calcium-binding protein CML27 OS=Arabidopsis thaliana GN=CML27 PE=1 SV=1//1.61391e-87
Rsa1.0_00344.1_g00014.1	1001	16.1725	19.0478	32.0442	26.6977	UP	FALSE	calcium-dependent lipid-binding domain-containing protein	sp|Q0JBH9|ERG3_ORYSJ Elicitor-responsive protein 3 OS=Oryza sativa subsp. japonica GN=ERG3 PE=2 SV=1//3.69183e-12
Rsa1.0_00364.1_g00011.1	732	167.038	196.395	130.544	129.305	DOWN	FALSE	CAM9; calmodulin-like protein 9; K13448 calcium-binding protein CML	sp|Q9S744|CML9_ARATH Calmodulin-like protein 9 OS=Arabidopsis thaliana GN=CML9 PE=1 SV=1//3.55473e-97
Rsa1.0_00382.1_g00003.1	1120	0.684023	0.452644	10.881	12.8052	UP	FALSE	NIG1; calcium-binding transcription factor NIG1	sp|Q9LUK7|BH028_ARATH Transcription factor bHLH28 OS=Arabidopsis thaliana GN=BHLH28 PE=2 SV=1//8.2471e-72
Rsa1.0_00436.1_g00002.1	1946	17.1235	26.9442	13.6758	14.7713	FALSE	FALSE	CPK32; calcium-dependent protein kinase 32; K13412 calcium-dependent protein kinase [EC:2.7.11.1]	sp|Q6NLQ6|CDPKW_ARATH Calcium-dependent protein kinase 32 OS=Arabidopsis thaliana GN=CPK32 PE=1 SV=1//0
Rsa1.0_00476.1_g00033.1	1240	2.56634	2.30629	9.75585	14.7631	UP	FALSE	Calcium-binding EF hand family protein	sp|B5X186|CALUA_SALSA Calumenin-A OS=Salmo salar GN=calua PE=2 SV=1//4.40963e-15
Rsa1.0_00502.1_g00020.1	2103	45.2676	40.1783	15.5394	14.7464	DOWN	FALSE	CPK30; calcium-dependent protein kinase 30; K13412 calcium-dependent protein kinase [EC:2.7.11.1]	sp|Q9SSF8|CDPKU_ARATH Calcium-dependent protein kinase 30 OS=Arabidopsis thaliana GN=CPK30 PE=1 SV=1//0
Rsa1.0_00515.1_g00015.1	807	2.64416	4.94454	0.922109	0.816065	FALSE	FALSE	calmodulin-like protein 4; K13448 calcium-binding protein CML	sp|Q9LX27|CML4_ARATH Calmodulin-like protein 4 OS=Arabidopsis thaliana GN=CML4 PE=2 SV=1//4.76139e-110
Rsa1.0_00655.1_g00020.1	2124	8.75225	7.46116	4.8166	4.49184	DOWN	FALSE	CPK9; calmodulin-domain protein kinase 9; K13412 calcium-dependent protein kinase [EC:2.7.11.1]	sp|Q38868|CDPK9_ARATH Calcium-dependent protein kinase 9 OS=Arabidopsis thaliana GN=CPK9 PE=1 SV=1//0
Rsa1.0_00683.1_g00015.1	1977	11.2015	11.7263	17.3497	15.6774	UP	FALSE	CAX7; calcium exchanger 7; K13754 solute carrier family 24 (sodium/potassium/calcium exchanger), member 6	sp|Q9FKP1|CCX1_ARATH Cation/calcium exchanger 1 OS=Arabidopsis thaliana GN=CCX1 PE=2 SV=1//0
Rsa1.0_00739.1_g00008.1	2408	54.5292	52.1193	39.4461	38.4162	DOWN	FALSE	CDPK19; calcium-dependent protein kinase 19; K13412 calcium-dependent protein kinase [EC:2.7.11.1]	sp|Q42438|CDPK8_ARATH Calcium-dependent protein kinase 8 OS=Arabidopsis thaliana GN=CPK8 PE=1 SV=1//0
Rsa1.0_00741.1_g00003.1	1142	0.830026	0.966781	2.46573	2.22551	UP	FALSE	CPK20; calcium-dependent protein kinase 20; K13412 calcium-dependent protein kinase [EC:2.7.11.1]	sp|Q9ZV15|CDPKK_ARATH Calcium-dependent protein kinase 20 OS=Arabidopsis thaliana GN=CPK20 PE=3 SV=1//3.43307e-12
Rsa1.0_00758.1_g00014.1	1649	8.12736	7.86329	11.1045	13.4038	FALSE	FALSE	SnRK2-interacting calcium sensor SCS	-//-
Rsa1.0_00866.1_g00012.1	687	48.2665	50.7526	22.4344	22.6015	DOWN	FALSE	calcium-dependent lipid-binding domain-containing protein	sp|Q9C8S6|Y1322_ARATH C2 domain-containing protein At1g63220 OS=Arabidopsis thaliana GN=At1g63220 PE=1 SV=1//1.29528e-93
Rsa1.0_00909.1_g00002.1	1598	0.13589	0.242885	0.831843	0.406681	UP	FALSE	calcium-dependent lipid-binding domain-containing protein	sp|Q9LVH4|CAR4_ARATH Protein C2-DOMAIN ABA-RELATED 4 OS=Arabidopsis thaliana GN=CAR4 PE=1 SV=1//2.95051e-110
Rsa1.0_00962.1_g00009.1	998	49.5454	67.4182	35.9662	33.7876	DOWN	FALSE	MSS3; calmodulin-like protein MSS3; K13448 calcium-binding protein CML	sp|O22845|CML5_ARATH Calmodulin-like protein 5 OS=Arabidopsis thaliana GN=CML5 PE=2 SV=2//1.30373e-111
Rsa1.0_01036.1_g00001.1	702	2.1265	2.54464	5.56466	7.98473	UP	FALSE	calcium-dependent lipid-binding domain-containing protein	sp|Q9C8Y2|CAR2_ARATH Protein C2-DOMAIN ABA-RELATED 2 OS=Arabidopsis thaliana GN=CAR2 PE=3 SV=1//5.47928e-88
Rsa1.0_01149.1_g00018.1	2389	30.3071	34.9024	23.9566	29.984	DOWN	FALSE	CPK5; calmodulin-domain protein kinase 5; K13412 calcium-dependent protein kinase [EC:2.7.11.1]	sp|Q38871|CDPK5_ARATH Calcium-dependent protein kinase 5 OS=Arabidopsis thaliana GN=CPK5 PE=2 SV=1//0
Rsa1.0_01185.1_g00012.1	1757	18.3867	22.3861	27.0265	27.9632	UP	FALSE	calcium-binding endonuclease/exonuclease/phosphatase family protein	sp|O81916|YC22_ARATH Uncharacterized calcium-binding protein At1g02270 OS=Arabidopsis thaliana GN=At1g02270 PE=2 SV=2//0
Rsa1.0_01195.1_g00007.1	545	79.9748	128.994	99.8348	100.564	FALSE	FALSE	Calcium-binding EF-hand family protein	sp|Q9ZPX9|KIC_ARATH Calcium-binding protein KIC OS=Arabidopsis thaliana GN=KIC PE=1 SV=2//1.80802e-78
Rsa1.0_01315.1_g00009.1	962	43.8785	94.3946	139.695	117.687	UP	FALSE	calcium-dependent lipid-binding domain-containing protein	-//-
Rsa1.0_01456.1_g00004.1	815	50.6058	88.2059	23.0535	23.5925	DOWN	FALSE	calmodulin-like protein 4; K13448 calcium-binding protein CML	sp|Q9LX27|CML4_ARATH Calmodulin-like protein 4 OS=Arabidopsis thaliana GN=CML4 PE=2 SV=1//2.64108e-109
Rsa1.0_01482.1_g00005.1	653	1.35878	0.952876	11.4017	11.8693	UP	FALSE	EF-hand, calcium binding motif-containing protein	-//-
Rsa1.0_01489.1_g00008.1	3428	2.60875	3.34808	2.07226	2.2971	FALSE	FALSE	putative calcium-transporting ATPase 12; K01537 Ca2+-transporting ATPase [EC:3.6.3.8]	sp|Q9LY77|ACA12_ARATH Calcium-transporting ATPase 12, plasma membrane-type OS=Arabidopsis thaliana GN=ACA12 PE=2 SV=1//0
Rsa1.0_01531.1_g00003.1	1962	2.18061	2.24764	3.47961	5.49044	FALSE	FALSE	Calcium-binding EF-hand family protein	-//-
Rsa1.0_01697.1_g00002.1	2733	14.6071	19.9732	11.4809	13.5128	DOWN	FALSE	CPK32; calcium-dependent protein kinase 32; K13412 calcium-dependent protein kinase [EC:2.7.11.1]	sp|Q6NLQ6|CDPKW_ARATH Calcium-dependent protein kinase 32 OS=Arabidopsis thaliana GN=CPK32 PE=1 SV=1//0
Rsa1.0_01704.1_g00004.1	3292	21.3551	21.4651	16.8234	19.0182	DOWN	FALSE	ACA11; putative calcium-transporting ATPase 11; K01537 Ca2+-transporting ATPase [EC:3.6.3.8]	sp|Q9M2L4|ACA11_ARATH Putative calcium-transporting ATPase 11, plasma membrane-type OS=Arabidopsis thaliana GN=ACA11 PE=1 SV=1//0
Rsa1.0_02152.1_g00006.1	923	58.4694	93.2424	50.4737	52.1814	FALSE	FALSE	TCH2; calcium-binding protein CML24; K13448 calcium-binding protein CML	sp|P25070|CML24_ARATH Calcium-binding protein CML24 OS=Arabidopsis thaliana GN=CML24 PE=2 SV=2//5.15694e-84
Rsa1.0_02239.1_g00003.1	952	44.8733	65.6516	38.7745	39.6367	FALSE	FALSE	putative calcium-binding protein CML35; K13448 calcium-binding protein CML	sp|P30188|CML35_ARATH Probable calcium-binding protein CML35 OS=Arabidopsis thaliana GN=CML35 PE=2 SV=2//2.34549e-65
Rsa1.0_02329.1_g00003.1	2343	0.628272	0.889859	1.53159	2.0493	FALSE	FALSE	CPK15; calcium-dependent protein kinase 15; K13412 calcium-dependent protein kinase [EC:2.7.11.1]	sp|O49717|CDPKF_ARATH Calcium-dependent protein kinase 15 OS=Arabidopsis thaliana GN=CPK15 PE=2 SV=1//0
Rsa1.0_02468.1_g00003.1	856	14.4376	29.8182	9.76137	12.1705	DOWN	FALSE	CML23; calmodulin like 23; K13448 calcium-binding protein CML	sp|Q9C8Y1|CML23_ARATH Probable calcium-binding protein CML23 OS=Arabidopsis thaliana GN=CML23 PE=2 SV=1//1.52698e-77
Rsa1.0_02501.1_g00002.1	816	261.74	284.079	203.398	177.409	DOWN	FALSE	calcium-dependent lipid-binding domain-containing protein	sp|Q9FHP6|CAR1_ARATH Protein C2-DOMAIN ABA-RELATED 1 OS=Arabidopsis thaliana GN=CAR1 PE=1 SV=1//9.15518e-99
Rsa1.0_02606.1_g00001.1	1652	19.6472	14.6692	72.5498	66.7793	UP	FALSE	CaS; calcium sensing receptor	sp|Q9FN48|CAS_ARATH Calcium sensing receptor, chloroplastic OS=Arabidopsis thaliana GN=CAS PE=1 SV=1//0
Rsa1.0_02737.1_g00002.1	2118	36.7934	42.985	25.9787	27.0983	DOWN	FALSE	CPK9; calmodulin-domain protein kinase 9; K13412 calcium-dependent protein kinase [EC:2.7.11.1]	sp|Q38868|CDPK9_ARATH Calcium-dependent protein kinase 9 OS=Arabidopsis thaliana GN=CPK9 PE=1 SV=1//0
Rsa1.0_02882.1_g00003.1	3221	7.64372	7.11015	4.70688	4.40477	DOWN	FALSE	calcium-dependent phosphotriesterase superfamily protein	sp|Q9M1J7|SSL8_ARATH Protein STRICTOSIDINE SYNTHASE-LIKE 8 OS=Arabidopsis thaliana GN=SSL8 PE=2 SV=1//5.1998e-38
Rsa1.0_03037.1_g00006.1	1690	22.6898	25.0225	19.789	19.055	FALSE	FALSE	calcium-dependent lipid-binding domain protein	-//-
Rsa1.0_03107.1_g00007.1	863	3.08943	2.89857	1.6629	1.25705	FALSE	FALSE	calcium-dependent lipid-binding domain-containing protein	sp|Q9S7J9|CAR9_ARATH Protein C2-DOMAIN ABA-RELATED 9 OS=Arabidopsis thaliana GN=CAR9 PE=2 SV=1//6.80719e-124
Rsa1.0_03253.1_g00002.1	1793	54.5467	56.8903	51.6241	43.2503	FALSE	FALSE	NTMC2T4; calcium-dependent lipid-binding transcriptional regulator	sp|A0JJX5|SYT4_ARATH Synaptotagmin-4 OS=Arabidopsis thaliana GN=SYT4 PE=2 SV=1//6.89394e-09
Rsa1.0_03364.1_g00003.1	855	51.3067	102.483	54.919	64.4497	FALSE	FALSE	EF-hand, calcium binding motif-containing protein	sp|Q9LSQ6|PBP1_ARATH Calcium-binding protein PBP1 OS=Arabidopsis thaliana GN=PBP1 PE=1 SV=1//9.2345e-67
Rsa1.0_03748.1_g00002.1	1980	58.8072	55.5909	44.3622	43.8491	DOWN	FALSE	SUB1; calcium ion binding protein SUB1	-//-
Rsa1.0_03781.1_g00003.1	1139	5.75035	8.88854	12.1738	13.828	UP	FALSE	calcium-binding EF-hand-containing protein	-//-
Rsa1.0_04957.1_g00001.1	717	4.35183	5.6946	9.57879	8.3986	UP	FALSE	putative calcium-binding protein CML22; K13448 calcium-binding protein CML	sp|Q9LRN6|CML22_ARATH Probable calcium-binding protein CML22 OS=Arabidopsis thaliana GN=CML22 PE=3 SV=1//2.29249e-92
Rsa1.0_04961.1_g00001.1	1860	36.279	36.2413	26.3515	28.2161	DOWN	FALSE	CPK21; calcium-dependent protein kinase 21; K13412 calcium-dependent protein kinase [EC:2.7.11.1]	sp|Q9ZSA2|CDPKL_ARATH Calcium-dependent protein kinase 21 OS=Arabidopsis thaliana GN=CPK21 PE=1 SV=1//0
Rsa1.0_06262.1_g00001.1	2522	16.9103	17.6346	11.4828	12.7091	DOWN	FALSE	TPC1; two pore calcium channel protein 1; K16900 two pore calcium channel protein, plant	sp|Q94KI8|TPC1_ARATH Two pore calcium channel protein 1 OS=Arabidopsis thaliana GN=TPC1 PE=1 SV=1//0
Rsa1.0_07482.1_g00001.1	1039	47.6053	40.4825	88.083	61.6894	UP	DOWN	calcium-dependent phosphotriesterase superfamily protein	sp|Q9M1J6|SSL9_ARATH Protein STRICTOSIDINE SYNTHASE-LIKE 9 OS=Arabidopsis thaliana GN=SSL9 PE=2 SV=1//0
Rsa1.0_07974.1_g00001.1	956	60.1099	98.1546	77.1519	78.8677	FALSE	FALSE	putative calcium-binding protein CML35; K13448 calcium-binding protein CML	sp|P30188|CML35_ARATH Probable calcium-binding protein CML35 OS=Arabidopsis thaliana GN=CML35 PE=2 SV=2//9.79196e-63
Rsa1.0_08325.1_g00002.1	581	23.9251	49.2205	22.2589	23.1202	FALSE	FALSE	EF-hand, calcium binding motif-containing protein	sp|Q9LSQ6|PBP1_ARATH Calcium-binding protein PBP1 OS=Arabidopsis thaliana GN=PBP1 PE=1 SV=1//1.35578e-62
Rsa1.0_15163.1_g00002.1	642	36.4747	38.2542	26.8285	27.0649	DOWN	FALSE	putative calcium-binding protein CML13; K13448 calcium-binding protein CML	sp|Q94AZ4|CML13_ARATH Probable calcium-binding protein CML13 OS=Arabidopsis thaliana GN=CML13 PE=2 SV=1//2.41008e-96
Rsa1.0_17397.1_g00001.1	1265	48.493	74.8714	24.5882	22.3047	DOWN	FALSE	MSS3; calmodulin-like protein MSS3; K13448 calcium-binding protein CML	sp|O22845|CML5_ARATH Calmodulin-like protein 5 OS=Arabidopsis thaliana GN=CML5 PE=2 SV=2//9.38491e-106
Rsa1.0_27545.1_g00001.1	761	8.61308	11.1581	5.7889	5.51706	FALSE	FALSE	CPK6; calcium dependent protein kinase 6; K13412 calcium-dependent protein kinase [EC:2.7.11.1]	sp|Q38872|CDPK6_ARATH Calcium-dependent protein kinase 6 OS=Arabidopsis thaliana GN=CPK6 PE=1 SV=1//6.69781e-63
Rsa1.0_58205.1_g00001.1	264	2.63493	3.3944	2.60307	0.682716	FALSE	FALSE	CPK28; calcium-dependent protein kinase 28; K13412 calcium-dependent protein kinase [EC:2.7.11.1]	sp|Q9FKW4|CDPKS_ARATH Calcium-dependent protein kinase 28 OS=Arabidopsis thaliana GN=CPK28 PE=1 SV=1//8.39081e-48
